# Supplementary material for: 2-(2H-Benzotriazol-2-yl)-4-methyl­phenyl diphenyl­phosphinate
Source: Acta Crystallogr Sect E Struct Rep Online. 2009 Jul 31;65(Pt 8):o2058. doi: 10.1107/S1600536809029870 (PMC2977509; doi:10.1107/S1600536809029870)
Supplement: Supplementary file 2 [file e-65-o2058-Isup2.hkl]

# 
# h,k,l, Fc-squared, Fo-squared, sigma(Fo-squared) and status flag 
# 
data_I
_shelx_title ' liu1m.ins in Pca2(1)' 
_shelx_refln_list_code          4 
_shelx_F_calc_maximum      178.22 
_exptl_crystal_F_000       888.00 
_reflns_d_resolution_high  0.8109 
 
loop_ 
 _symmetry_equiv_pos_as_xyz 
 'x, y, z' 
 '-x, -y, z+1/2' 
 'x+1/2, -y, z' 
 '-x+1/2, y, z+1/2' 
 
_cell_length_a    12.7691 
_cell_length_b     9.4064 
_cell_length_c    18.6362 
_cell_angle_alpha  90.000 
_cell_angle_beta   90.000 
_cell_angle_gamma  90.000 
 
_shelx_F_squared_multiplier     1.000 
 
loop_ 
 _refln_index_h 
 _refln_index_k 
 _refln_index_l 
 _refln_F_squared_calc 
 _refln_F_squared_meas 
 _refln_F_squared_sigma 
 _refln_observed_status 
   7   3 -19       27.75       34.76      3.35 o 
   9   2 -18       11.35       12.84      2.56 o 
   6   3 -18        7.87        8.09      2.17 o 
   7   3 -18        6.23        8.63      2.31 o 
   8   3 -18       11.50        9.82      2.61 o 
   7   4 -18       12.93       14.65      2.59 o 
   8   4 -18        6.30        7.87      2.37 o 
   9   2 -17        3.89        3.76      2.23 o 
  10   2 -17       30.11       29.52      3.23 o 
   5   3 -17      163.41      172.45      4.73 o 
   6   3 -17      105.02      105.97      4.12 o 
   7   3 -17       21.16       23.39      2.64 o 
   8   3 -17       12.97       10.45      2.29 o 
   9   3 -17       38.98       33.01      3.20 o 
   6   4 -17       96.85      104.59      4.28 o 
   7   4 -17       15.94       14.86      2.43 o 
   8   4 -17       56.17       62.03      4.09 o 
   9   4 -17        7.03        3.07      3.04 o 
   8   5 -17       26.45       30.25      4.56 o 
   9   2 -16       28.12       24.07      2.73 o 
  10   2 -16       53.03       52.67      3.93 o 
   4   3 -16        0.00       -0.60      1.47 o 
   5   3 -16       49.88       44.47      3.06 o 
   6   3 -16       26.61       25.67      2.52 o 
   7   3 -16       11.77       10.07      2.81 o 
   8   3 -16       38.59       32.23      5.08 o 
   9   3 -16       57.60       59.97      3.76 o 
  10   3 -16        2.59        4.65      2.32 o 
   5   4 -16       48.47       53.70      3.25 o 
   6   4 -16       64.17       65.06      3.59 o 
   7   4 -16        4.41        3.80      1.98 o 
   8   4 -16       21.94       20.04      2.63 o 
   9   4 -16        0.61       -0.15      2.22 o 
   6   5 -16        3.41        1.90      2.87 o 
   7   5 -16        7.14       12.71      3.56 o 
   8   5 -16        8.91        6.83      3.40 o 
   9   5 -16       25.18       27.12      4.49 o 
   9   2 -15       32.57       31.52      7.06 o 
  10   2 -15       41.67       41.37      3.57 o 
  11   2 -15       19.21       14.94      2.98 o 
   3   3 -15       62.68       57.70      2.87 o 
   4   3 -15       70.87       63.89      5.63 o 
   5   3 -15       81.29       90.40      7.03 o 
   6   3 -15        2.67        2.14      1.71 o 
   7   3 -15      155.92      152.21      4.66 o 
   8   3 -15       18.47       19.40      2.70 o 
   9   3 -15      111.39      116.56      4.77 o 
  10   3 -15        1.95        0.87      2.31 o 
  11   3 -15        2.99        2.02      2.26 o 
   4   4 -15      110.32      110.99      3.73 o 
   5   4 -15       60.10       60.22      4.25 o 
   6   4 -15       37.21       35.80      2.98 o 
   7   4 -15       11.12       11.22      2.32 o 
   8   4 -15       28.77       33.69      3.09 o 
   9   4 -15       16.45       15.94      2.60 o 
  10   4 -15       41.51       40.83      4.67 o 
   5   5 -15      128.93      131.25      6.26 o 
   6   5 -15       40.79       40.51      4.84 o 
   7   5 -15       43.78       49.06      5.20 o 
   8   5 -15       40.91       39.89      4.70 o 
   9   5 -15       31.91       28.64      4.53 o 
   7   6 -15       11.33        9.46      3.54 o 
   8   6 -15        7.33        5.47      3.71 o 
  12   1 -14        1.04        2.32      2.50 o 
   9   2 -14        3.14        5.87      2.21 o 
  10   2 -14       15.01       17.08      2.66 o 
  11   2 -14        0.28       -1.76      2.63 o 
  12   2 -14       51.80       50.58      5.52 o 
   2   3 -14        9.78       12.61      1.93 o 
   3   3 -14      778.25      739.54     10.92 o 
   4   3 -14       35.97       33.68      2.67 o 
   5   3 -14       57.93       49.90      3.01 o 
   6   3 -14      164.47      157.94      4.43 o 
   7   3 -14       29.10       25.23      2.49 o 
   8   3 -14       50.31       46.62      3.40 o 
   9   3 -14        7.86        8.08      2.32 o 
  10   3 -14        6.85        7.69      3.09 o 
  11   3 -14       13.46       11.66      2.59 o 
   3   4 -14       11.14        9.24      1.70 o 
   4   4 -14      349.78      345.96      5.80 o 
   5   4 -14      107.66      100.03      3.76 o 
   6   4 -14        1.18       -0.31      1.63 o 
   7   4 -14        9.87        8.02      2.12 o 
   8   4 -14       39.90       40.86      3.39 o 
   9   4 -14       21.79       18.97      2.64 o 
  10   4 -14       10.35        5.96      2.72 o 
  11   4 -14        9.01        9.00      3.77 o 
   4   5 -14      128.53      137.90      5.87 o 
   5   5 -14       54.64       48.26      4.68 o 
   6   5 -14       22.98       23.94      3.58 o 
   7   5 -14       56.65       54.27      4.85 o 
   8   5 -14       20.34       24.19      3.85 o 
   9   5 -14       27.70       26.87      4.14 o 
  10   5 -14       17.10       17.07      4.37 o 
   5   6 -14        6.18        4.51      2.89 o 
   6   6 -14        6.20        4.41      2.95 o 
   7   6 -14        1.03        5.13      3.26 o 
   8   6 -14       32.15       30.53      4.41 o 
   9   6 -14       18.45       25.43      4.80 o 
   7   7 -14        1.32        1.16      3.05 o 
   8   7 -14        4.02        7.61      3.76 o 
  12   1 -13        3.92        4.03      2.44 o 
   9   2 -13       60.53       50.17      3.52 o 
  10   2 -13       10.54       12.44      2.41 o 
  11   2 -13       17.74       17.08      2.62 o 
  12   2 -13        1.91        0.90      2.22 o 
   1   3 -13      110.84      109.96      3.05 o 
   2   3 -13      367.12      321.02      4.79 o 
   3   3 -13      163.88      167.33      3.92 o 
   4   3 -13      385.82      393.20      5.92 o 
   5   3 -13       61.87       61.42      3.19 o 
   6   3 -13      104.15       89.74      5.88 o 
   7   3 -13      160.62      168.41      4.76 o 
   8   3 -13       14.86       14.36      3.38 o 
   9   3 -13        4.41        5.92      2.36 o 
  10   3 -13        5.72        7.05      2.29 o 
  11   3 -13       11.48       13.99      2.75 o 
  12   3 -13        3.10        2.66      3.50 o 
   2   4 -13       46.18       36.64      3.71 o 
   3   4 -13        1.79        0.56      1.45 o 
   4   4 -13      296.51      294.18      5.30 o 
   5   4 -13       76.47       75.68      3.51 o 
   6   4 -13       62.33       61.81      3.34 o 
   7   4 -13       66.51       63.78      3.50 o 
   8   4 -13       23.81       32.91      3.07 o 
   9   4 -13       19.28       16.35      2.66 o 
  10   4 -13       22.54       22.81      4.31 o 
  11   4 -13       13.41        9.86      3.71 o 
   3   5 -13       28.42       31.05      3.24 o 
   4   5 -13      154.07      154.15      6.08 o 
   5   5 -13       84.26       93.19      5.50 o 
   6   5 -13      122.49      132.32      6.20 o 
   7   5 -13      121.03      121.11      6.13 o 
   8   5 -13      139.98      138.77      6.84 o 
   9   5 -13       14.16       12.02      3.69 o 
  10   5 -13       48.21       50.98      5.50 o 
  11   5 -13        3.53        5.59      3.79 o 
   4   6 -13       32.98       35.56      4.26 o 
   5   6 -13       63.22       67.85      5.06 o 
   6   6 -13       38.67       33.54      4.08 o 
   7   6 -13       63.61       68.08      5.46 o 
   8   6 -13       32.55       37.07      4.51 o 
   9   6 -13       21.24       27.45      4.54 o 
  10   6 -13        9.55        9.70      3.94 o 
   6   7 -13       52.79       64.92      5.25 o 
   7   7 -13       22.25       24.53      4.16 o 
   8   7 -13       12.19       11.57      3.72 o 
   7   8 -13       16.73       13.33      3.67 o 
  12   1 -12       22.76       24.42      3.21 o 
  13   1 -12       16.92       18.21      3.00 o 
   9   2 -12       26.59       20.73      2.75 o 
  10   2 -12       39.80       38.65      3.30 o 
  11   2 -12       11.39        5.88      2.53 o 
  12   2 -12       18.93       20.50      3.14 o 
  13   2 -12        1.08       -0.08      2.28 o 
   0   3 -12      295.68      320.94      3.97 o 
   1   3 -12      879.82      865.38     12.89 o 
   2   3 -12      162.55      171.04      6.19 o 
   3   3 -12      254.55      247.66      4.46 o 
   4   3 -12       81.30       80.76      3.21 o 
   5   3 -12      479.61      479.54      6.76 o 
   6   3 -12       20.78       24.12      2.50 o 
   7   3 -12      244.61      231.12      8.68 o 
   8   3 -12       68.44       65.49      6.74 o 
   9   3 -12       87.85       84.90      4.86 o 
  10   3 -12       73.71       79.51      4.12 o 
  11   3 -12       33.51       29.54      3.68 o 
  12   3 -12        7.89        6.72      2.44 o 
   1   4 -12      253.41      244.48      5.73 o 
   2   4 -12      615.26      601.65      9.15 o 
   3   4 -12      111.48      114.89      4.97 o 
   4   4 -12      333.47      333.15      5.53 o 
   5   4 -12       28.85       29.80      4.66 o 
   6   4 -12      539.13      535.46      7.60 o 
   7   4 -12       23.41       20.39      2.33 o 
   8   4 -12       55.53       51.14      3.58 o 
   9   4 -12       18.83       23.67      4.00 o 
  10   4 -12       11.75       10.95      3.60 o 
  11   4 -12       49.83       50.00      5.46 o 
  12   4 -12        3.35        3.79      3.44 o 
   2   5 -12       79.00       84.37      4.42 o 
   3   5 -12      204.04      206.16      6.23 o 
   4   5 -12        9.16        9.04      2.57 o 
   5   5 -12      198.52      199.07      6.86 o 
   6   5 -12        7.16        7.49      2.84 o 
   7   5 -12       44.81       38.53      4.78 o 
   8   5 -12        9.41        7.57      3.19 o 
   9   5 -12       20.49       20.00      3.84 o 
  10   5 -12        4.32        4.50      3.31 o 
  11   5 -12        2.64        2.70      3.32 o 
   3   6 -12      219.78      226.01      6.77 o 
   4   6 -12       35.49       36.69      4.14 o 
   5   6 -12       14.80       11.54      3.11 o 
   6   6 -12       47.40       38.45      4.45 o 
   7   6 -12        8.07        6.28      3.17 o 
   8   6 -12       18.09       15.33      3.60 o 
   9   6 -12       13.10       15.37      4.04 o 
  10   6 -12        4.20        2.47      3.48 o 
   5   7 -12        9.40       12.03      3.13 o 
   6   7 -12        4.33       -0.26      2.74 o 
   7   7 -12        0.77        2.09      2.97 o 
   8   7 -12        4.54        2.55      3.34 o 
   9   7 -12       11.11        8.91      3.98 o 
   6   8 -12        0.75        2.63      2.89 o 
   7   8 -12       12.92       10.37      3.78 o 
  12   1 -11       15.51       17.43      2.72 o 
  13   1 -11       17.81       18.37      3.11 o 
   8   2 -11       39.17       39.97      3.08 o 
   9   2 -11      133.03      112.30      4.18 o 
  10   2 -11      133.51      124.58      4.68 o 
  11   2 -11       45.65       48.90      3.70 o 
  12   2 -11       31.77       30.08      3.22 o 
  13   2 -11        0.94        3.98      2.64 o 
   1   3 -11        2.76        2.78      0.81 o 
   2   3 -11      139.89      130.04      3.16 o 
   3   3 -11      143.71      135.71      3.48 o 
   4   3 -11       47.67       45.09      2.74 o 
   5   3 -11      183.72      199.28      4.48 o 
   6   3 -11      406.11      422.27      6.47 o 
   7   3 -11       68.61       75.26      3.71 o 
   8   3 -11       17.88       18.30      2.33 o 
   9   3 -11      132.38      151.95      5.79 o 
  10   3 -11        1.13        1.09      2.08 o 
  11   3 -11       24.53       19.07      2.64 o 
  12   3 -11        3.11        2.93      2.23 o 
  13   3 -11        1.40       -1.94      1.94 o 
   1   4 -11       59.50       66.52      3.63 o 
   2   4 -11      328.52      317.04      6.64 o 
   3   4 -11        1.98        1.97      1.93 o 
   4   4 -11      213.55      212.92      6.29 o 
   5   4 -11       20.68       22.42      3.28 o 
   6   4 -11      401.81      410.63      6.64 o 
   7   4 -11       16.21       16.09      2.23 o 
   8   4 -11      172.93      166.28      6.77 o 
   9   4 -11       38.84       40.64      4.60 o 
  10   4 -11       73.19       80.20      5.79 o 
  11   4 -11       13.91       10.40      3.48 o 
  12   4 -11        8.67        4.44      3.79 o 
   1   5 -11       48.11       50.68      3.81 o 
   2   5 -11       40.92       42.35      3.79 o 
   3   5 -11       73.80       74.11      4.47 o 
   4   5 -11       61.58       55.77      4.38 o 
   5   5 -11       25.80       20.33      3.07 o 
   6   5 -11       65.38       68.72      4.72 o 
   7   5 -11        6.05        4.28      2.70 o 
   8   5 -11       70.42       68.22      5.04 o 
   9   5 -11       19.33       18.28      3.84 o 
  10   5 -11       26.58       28.89      4.36 o 
  11   5 -11        5.34        8.03      3.65 o 
  12   5 -11        7.21        5.07      3.46 o 
   2   6 -11       26.06       23.39      2.97 o 
   3   6 -11       79.59       89.68      4.98 o 
   4   6 -11      171.94      180.26      6.44 o 
   5   6 -11      169.55      182.86      6.69 o 
   6   6 -11        0.21       -0.62      2.40 o 
   7   6 -11      173.98      175.62      7.14 o 
   8   6 -11       10.41       10.84      3.33 o 
   9   6 -11       48.73       47.00      4.97 o 
  10   6 -11       30.88       31.22      4.63 o 
  11   6 -11       10.35        9.53      3.70 o 
   4   7 -11       20.46       27.25      3.67 o 
   5   7 -11        8.00        4.07      2.75 o 
   6   7 -11       70.83       70.33      5.36 o 
   7   7 -11       37.21       34.93      4.35 o 
   8   7 -11       46.02       45.79      4.87 o 
   9   7 -11       39.07       42.51      5.05 o 
  10   7 -11        5.04        5.62      4.02 o 
   5   8 -11       28.77       34.65      4.15 o 
   6   8 -11       13.52       12.11      3.32 o 
   7   8 -11      114.93      132.04      6.83 o 
   8   8 -11        2.35       -1.83      2.96 o 
  14   0 -10       11.24       11.25      2.74 o 
  11   1 -10       71.92       68.26      3.81 o 
  12   1 -10        7.83        7.88      2.82 o 
  13   1 -10       36.66       38.24      3.57 o 
  14   1 -10        0.39        0.52      4.08 o 
   8   2 -10       48.17       50.35      3.22 o 
   9   2 -10      106.61      100.87      4.17 o 
  10   2 -10       57.09       55.76      3.51 o 
  11   2 -10        4.44        1.21      1.84 o 
  12   2 -10       17.43       20.81      2.90 o 
  13   2 -10        4.51        4.16      2.45 o 
   0   3 -10      653.18      657.19      6.42 o 
   1   3 -10      799.01      774.89      6.49 o 
   2   3 -10      577.46      597.30      5.99 o 
   3   3 -10      115.19       90.32      3.00 o 
   4   3 -10       65.99       72.54      3.04 o 
   5   3 -10        4.29        4.97      1.62 o 
   6   3 -10      138.10      140.48      4.19 o 
   7   3 -10       74.47       69.60      3.61 o 
   8   3 -10       53.79       53.72      3.26 o 
   9   3 -10        9.78       10.19      2.28 o 
  10   3 -10       37.98       43.85      3.47 o 
  11   3 -10       76.58       77.23      4.20 o 
  12   3 -10       63.39       71.27      4.20 o 
  13   3 -10       41.38       44.58      5.40 o 
   0   4 -10      777.24      841.41      9.09 o 
   1   4 -10       38.83       39.74      2.04 o 
   2   4 -10      606.91      603.22      8.79 o 
   3   4 -10      454.34      476.11      8.31 o 
   4   4 -10       36.06       35.31      3.88 o 
   5   4 -10      211.38      208.29      6.60 o 
   6   4 -10      454.26      483.70      9.90 o 
   7   4 -10       25.57       25.28      3.59 o 
   8   4 -10       11.96        9.47      3.14 o 
   9   4 -10       96.47       98.85      5.79 o 
  10   4 -10      128.66      128.52      6.77 o 
  11   4 -10       57.75       55.06      5.44 o 
  12   4 -10       20.34       16.56      3.89 o 
  13   4 -10       32.28       24.15      4.39 o 
   0   5 -10      161.69      156.19      4.56 o 
   1   5 -10      571.63      587.40      8.51 o 
   2   5 -10      312.65      316.78      6.89 o 
   3   5 -10      227.04      218.73      6.21 o 
   4   5 -10      109.61      122.26      5.40 o 
   5   5 -10      104.86      108.16      3.80 o 
   6   5 -10       28.78       22.84      3.38 o 
   7   5 -10       53.51       55.53      4.60 o 
   8   5 -10        8.23        6.08      2.84 o 
   9   5 -10       31.98       37.06      4.60 o 
  10   5 -10       14.08       14.95      3.87 o 
  11   5 -10       68.39       69.96      6.05 o 
  12   5 -10        4.30        2.82      3.49 o 
   1   6 -10      568.86      585.14      9.04 o 
   2   6 -10       41.06       49.78      4.28 o 
   3   6 -10      307.44      312.15      7.53 o 
   4   6 -10      163.67      163.43      6.07 o 
   5   6 -10       54.04       51.71      3.37 o 
   6   6 -10       45.01       43.91      4.67 o 
   7   6 -10       27.86       31.91      4.02 o 
   8   6 -10       14.51       14.32      3.30 o 
   9   6 -10        9.95        9.96      3.37 o 
  10   6 -10       42.05       39.79      4.75 o 
  11   6 -10        5.68        6.17      3.48 o 
   3   7 -10       50.73       52.12      4.36 o 
   4   7 -10      160.83      172.40      6.57 o 
   5   7 -10       12.64       15.11      2.33 o 
   6   7 -10        4.00        3.73      2.05 o 
   7   7 -10        0.19       -0.34      2.64 o 
   8   7 -10        0.28       -2.58      2.58 o 
   9   7 -10        3.92        3.42      3.13 o 
  10   7 -10       10.27        9.82      3.72 o 
   4   8 -10       27.47       31.99      3.89 o 
   5   8 -10        6.76        1.95      2.79 o 
   6   8 -10        9.03        6.92      2.36 o 
   7   8 -10        3.92        7.34      3.11 o 
   8   8 -10        1.01       -0.63      2.77 o 
   9   8 -10        0.54        0.58      3.23 o 
   6   9 -10        5.06        3.05      2.32 o 
   7   9 -10       15.33       18.10      4.06 o 
  14   0  -9        4.94        4.14      2.69 o 
  11   1  -9       26.56       22.63      2.74 o 
  12   1  -9       19.81       17.84      2.68 o 
  13   1  -9        4.22        4.89      2.26 o 
  14   1  -9        7.38        7.86      2.74 o 
   2   2  -9      540.24      541.14      7.20 o 
   7   2  -9       59.81       58.40      3.18 o 
   8   2  -9      572.94      548.12      9.74 o 
   9   2  -9      194.22      181.30      5.10 o 
  10   2  -9       20.06       14.92      2.23 o 
  11   2  -9       44.94       41.12      3.51 o 
  12   2  -9       11.85       16.32      2.85 o 
  13   2  -9       17.38       19.64      3.11 o 
  14   2  -9       17.06       19.26      3.14 o 
   1   3  -9      209.39      196.19      3.58 o 
   2   3  -9        9.46        8.26      0.73 o 
   3   3  -9      152.34      155.30      3.41 o 
   4   3  -9       25.18       30.59      2.09 o 
   5   3  -9      105.24       99.28      2.68 o 
   6   3  -9      253.07      246.17      5.00 o 
   7   3  -9     1098.28     1051.10     22.81 o 
   8   3  -9       49.46       53.92      3.53 o 
   9   3  -9      276.09      266.01      5.91 o 
  10   3  -9       24.04       27.20      3.01 o 
  11   3  -9       36.84       35.15      3.09 o 
  12   3  -9       36.68       40.03      4.94 o 
  13   3  -9        1.67       -0.35      3.04 o 
   1   4  -9      706.19      741.90      9.69 o 
   2   4  -9      112.52      118.08      4.39 o 
   3   4  -9      151.92      167.41      5.24 o 
   4   4  -9       73.42       73.92      3.73 o 
   5   4  -9      220.14      224.62      4.53 o 
   6   4  -9      209.00      195.35      6.67 o 
   7   4  -9       49.60       57.48      4.94 o 
   8   4  -9      434.93      436.94     10.07 o 
   9   4  -9       13.52       15.88      3.56 o 
  11   4  -9       31.52       25.09      4.03 o 
  12   4  -9       20.24       14.77      3.72 o 
  13   4  -9        1.81       -1.11      3.03 o 
   1   5  -9       88.34       79.54      6.67 o 
   2   5  -9      241.83      257.77      6.21 o 
   3   5  -9      261.19      273.00      6.68 o 
   4   5  -9       96.24       93.57      3.55 o 
   5   5  -9      386.10      389.04      6.00 o 
   6   5  -9       32.80       30.25      3.70 o 
   7   5  -9      172.14      169.43      6.54 o 
   8   5  -9       28.60       25.98      3.66 o 
   9   5  -9       86.65       90.57      5.65 o 
  10   5  -9       50.88       50.28      4.97 o 
  11   5  -9       17.72       12.36      3.87 o 
  12   5  -9       12.04       15.82      3.94 o 
   1   6  -9       49.63       46.01      3.99 o 
   2   6  -9      349.41      360.00      7.64 o 
   3   6  -9      132.81      138.24      5.64 o 
   4   6  -9       67.61       84.16      3.67 o 
   5   6  -9      121.47      134.44      4.31 o 
   6   6  -9        4.79        4.72      1.91 o 
   7   6  -9       62.71       59.05      4.79 o 
   8   6  -9        1.75        0.47      2.75 o 
   9   6  -9        2.71        1.99      3.23 o 
  10   6  -9       11.32       14.50      3.89 o 
  11   6  -9        6.38        0.70      3.15 o 
   2   7  -9       64.94       67.20      4.62 o 
   3   7  -9       88.43       89.37      5.11 o 
   4   7  -9      130.31      128.66      4.29 o 
   5   7  -9       56.58       57.01      4.38 o 
   6   7  -9       79.39       87.98      4.38 o 
   7   7  -9        9.39        9.60      2.20 o 
   8   7  -9       61.09       63.71      5.54 o 
   9   7  -9       21.09       23.66      4.39 o 
  10   7  -9       23.47       24.65      4.31 o 
   3   8  -9       34.60       35.58      3.83 o 
   4   8  -9       10.30       10.84      2.25 o 
   5   8  -9       88.02       86.26      4.14 o 
   6   8  -9       40.26       41.57      3.29 o 
   7   8  -9      108.11      117.31      4.74 o 
   8   8  -9       11.42       11.61      3.54 o 
   9   8  -9       57.38       64.04      5.97 o 
   4   9  -9       91.66       86.50      5.68 o 
   5   9  -9        4.71        3.91      2.40 o 
   6   9  -9       76.37       83.27      4.43 o 
   7   9  -9        2.70        2.64      2.32 o 
  14   0  -8       83.73       89.94      4.66 o 
  10   1  -8       65.01       64.59      5.01 o 
  11   1  -8      162.12      150.25      4.83 o 
  12   1  -8        2.26        3.31      5.02 o 
  13   1  -8       92.72       90.08      6.03 o 
  14   1  -8        1.59       -2.10      2.33 o 
   1   2  -8      367.81      320.87      5.65 o 
   4   2  -8       40.06       38.64      2.82 o 
   5   2  -8      214.45      221.84      4.65 o 
   6   2  -8      137.65      139.82      5.38 o 
   7   2  -8      270.37      279.75      6.64 o 
   8   2  -8       48.65       50.71      3.25 o 
   9   2  -8       74.61       52.75      3.36 o 
  10   2  -8       45.74       43.75      3.41 o 
  11   2  -8       72.31       76.53      3.84 o 
  12   2  -8      187.28      182.60      5.50 o 
  13   2  -8        0.78       -0.59      3.31 o 
  14   2  -8       63.15       71.70      4.31 o 
   0   3  -8      839.95      923.57      8.73 o 
   1   3  -8      126.73      109.56      2.12 o 
   2   3  -8      409.96      414.89     18.28 o 
   3   3  -8       71.67       74.96      2.61 o 
   4   3  -8      120.30      122.49      3.95 o 
   5   3  -8        6.02        9.74      1.52 o 
   6   3  -8       13.70       18.07      1.85 o 
   7   3  -8       77.10       85.53      3.55 o 
   8   3  -8      215.89      203.96      5.13 o 
   9   3  -8      208.98      227.62      5.51 o 
  10   3  -8      111.07      124.04      4.97 o 
  11   3  -8      118.41      121.49      4.73 o 
  12   3  -8       32.00       35.17      4.58 o 
  13   3  -8      102.22       96.36      6.62 o 
  14   3  -8       31.57       36.71      5.30 o 
   0   4  -8      764.56      835.97      8.76 o 
   1   4  -8      401.69      383.61      4.02 o 
   2   4  -8      690.86      700.27     47.86 o 
   3   4  -8       41.44       38.39      2.50 o 
   4   4  -8      184.04      199.24      6.55 o 
   5   4  -8       19.99       21.61      4.14 o 
   6   4  -8       55.62       53.81      6.19 o 
   7   4  -8        6.67        6.88      2.67 o 
   8   4  -8      275.96      282.72      8.37 o 
   9   4  -8      155.73      145.84      6.70 o 
  10   4  -8       94.17       97.54      5.89 o 
  11   4  -8       40.67       44.31      5.01 o 
  12   4  -8       53.44       46.79      5.35 o 
  13   4  -8       32.49       34.21      4.90 o 
   0   5  -8     1577.11     1676.60     14.56 o 
   1   5  -8      241.94      227.09     12.09 o 
   2   5  -8      232.59      255.85      6.08 o 
   3   5  -8       54.83       53.45      4.34 o 
   4   5  -8      411.61      420.65     15.90 o 
   5   5  -8        1.98       -0.90      1.66 o 
   6   5  -8        4.12        2.53      1.79 o 
   7   5  -8       22.36       24.21      2.47 o 
   8   5  -8       18.52       14.08      3.39 o 
   9   5  -8       76.70       74.57      5.35 o 
  10   5  -8        8.52       10.28      3.29 o 
  11   5  -8       46.00       46.25      5.18 o 
  12   5  -8       25.36       33.93      4.81 o 
  13   5  -8       57.19       71.65      6.16 o 
   0   6  -8       33.84       34.39      3.35 o 
   1   6  -8      698.04      683.14      9.74 o 
   2   6  -8      384.71      372.27      7.59 o 
   3   6  -8      459.70      448.66      6.47 o 
   4   6  -8       66.38       70.50      3.58 o 
   5   6  -8      313.21      328.80      5.98 o 
   6   6  -8      109.90      110.71      4.14 o 
   7   6  -8       63.61       67.04      3.69 o 
   8   6  -8      117.84      129.71      6.26 o 
   9   6  -8       10.51       11.76      3.78 o 
  10   6  -8      112.27      118.46      6.65 o 
  11   6  -8       16.65       17.54      4.40 o 
  12   6  -8       47.67       46.14      5.69 o 
   1   7  -8       57.89       57.80      4.06 o 
   2   7  -8      154.73      134.01      5.50 o 
   3   7  -8       32.27       31.55      2.59 o 
   4   7  -8       76.74       77.26      3.80 o 
   5   7  -8       56.78       52.85      4.74 o 
   6   7  -8      144.60      146.59      4.67 o 
   7   7  -8       37.87       32.20      3.78 o 
   8   7  -8        5.94        8.65      3.42 o 
   9   7  -8       33.26       27.33      4.16 o 
  10   7  -8        5.41        5.47      3.52 o 
  11   7  -8       20.90       20.40      4.50 o 
   2   8  -8       34.22       36.31      3.69 o 
   3   8  -8       46.81       45.96      3.38 o 
   4   8  -8       29.13       35.64      3.02 o 
   5   8  -8        7.83        7.67      2.29 o 
   6   8  -8       66.26       68.19      3.94 o 
   7   8  -8        0.71       -1.98      1.98 o 
   8   8  -8       27.05       29.29      6.46 o 
   9   8  -8        8.33        3.01      3.28 o 
  10   8  -8       19.14       21.70      4.49 o 
   3   9  -8        6.72        7.75      2.93 o 
   4   9  -8        9.13       10.76      2.50 o 
   5   9  -8        3.87        0.50      2.21 o 
   6   9  -8        3.28        4.16      2.33 o 
   7   9  -8        5.74        4.76      2.49 o 
   8   9  -8       10.73        8.26      2.69 o 
   5  10  -8        3.16        0.44      2.29 o 
  12   0  -7        0.92        0.12      1.89 o 
  14   0  -7        1.10        2.59      2.40 o 
  10   1  -7       31.80       35.89      3.06 o 
  11   1  -7        3.54        2.22      2.12 o 
  12   1  -7       28.96       26.58      3.13 o 
  13   1  -7        1.72        1.31      2.20 o 
  14   1  -7       10.26       11.28      1.97 o 
   1   2  -7      108.28      107.18      2.71 o 
   3   2  -7     1408.47     1523.52     12.67 o 
   4   2  -7     2785.44     2939.27     20.56 o 
   5   2  -7      210.72      211.83      2.96 o 
   6   2  -7      363.88      343.26      3.91 o 
   7   2  -7      139.96      131.53      3.87 o 
   8   2  -7      640.35      504.13      7.19 o 
   9   2  -7      108.61      100.77      4.18 o 
  10   2  -7       22.25       23.43      2.71 o 
  11   2  -7       18.18       15.20      2.43 o 
  12   2  -7       23.44       34.50      3.42 o 
  13   2  -7       68.56       65.68      4.14 o 
  14   2  -7        6.73        9.09      3.75 o 
   1   3  -7      122.18      127.16      3.55 o 
   2   3  -7      412.68      414.91     19.89 o 
   3   3  -7     2314.26     2496.71     41.39 o 
   4   3  -7      422.03      430.70      4.22 o 
   5   3  -7      100.93       94.74      2.41 o 
   6   3  -7       19.78       18.88      1.70 o 
   7   3  -7      406.09      397.32      4.71 o 
   8   3  -7       66.85       60.63      3.59 o 
   9   3  -7      496.73      524.02      7.71 o 
  10   3  -7       26.81       31.08      4.61 o 
  11   3  -7       66.16       68.66      5.57 o 
  12   3  -7        7.29        8.81      3.56 o 
  13   3  -7        8.04        5.88      3.33 o 
  14   3  -7       20.62       19.25      4.02 o 
   1   4  -7      308.00      314.75     15.08 o 
   2   4  -7      525.59      535.70     36.03 o 
   3   4  -7      193.07      225.29      7.54 o 
   4   4  -7       72.12       76.02      3.33 o 
   5   4  -7       73.98       74.24      3.16 o 
   6   4  -7       82.40       80.04      3.36 o 
   7   4  -7       48.01       47.30      3.14 o 
   8   4  -7      344.64      332.74      8.84 o 
   9   4  -7      134.12      126.24      6.37 o 
  10   4  -7      191.55      175.27      7.17 o 
  11   4  -7       31.49       30.86      4.49 o 
  12   4  -7       45.57       42.48      5.07 o 
  13   4  -7        1.12        2.65      3.23 o 
   1   5  -7      214.47      213.63     10.30 o 
   2   5  -7       26.87       34.14      1.85 o 
   3   5  -7        3.09        5.20      1.54 o 
   4   5  -7      110.27      125.65      7.93 o 
   5   5  -7      139.61      147.50      4.91 o 
   6   5  -7      131.38      130.43      4.03 o 
   7   5  -7      434.31      439.02      6.70 o 
   8   5  -7      383.90      385.68     11.86 o 
   9   5  -7      381.23      391.77     10.10 o 
  10   5  -7       33.43       29.34      4.02 o 
  11   5  -7       26.56       26.32      4.27 o 
  12   5  -7        1.52        3.13      3.19 o 
  13   5  -7       11.23       13.10      4.18 o 
   1   6  -7       74.63       64.05      2.63 o 
   2   6  -7      225.62      221.89      4.71 o 
   3   6  -7      202.07      201.49      4.67 o 
   4   6  -7       46.92       50.98      4.89 o 
   5   6  -7       22.83       20.52      2.30 o 
   6   6  -7      284.51      303.95      7.32 o 
   7   6  -7      124.94      124.80      4.39 o 
   8   6  -7       23.87       24.68      2.62 o 
   9   6  -7       22.91       21.21      3.75 o 
  10   6  -7       19.45       21.61      4.14 o 
  11   6  -7       23.44       13.85      4.21 o 
  12   6  -7       11.60       16.13      4.50 o 
   1   7  -7      166.25      158.57      5.48 o 
   2   7  -7       35.40       34.48      3.36 o 
   3   7  -7      140.37      140.23      4.42 o 
   4   7  -7      527.79      518.67      7.45 o 
   5   7  -7       35.98       38.59      3.10 o 
   6   7  -7      107.54      105.85      4.19 o 
   7   7  -7       42.19       40.74      3.49 o 
   8   7  -7       31.49       32.55      2.95 o 
   9   7  -7       13.73       15.01      3.65 o 
  10   7  -7       13.93       15.10      4.16 o 
  11   7  -7       11.13        8.92      3.76 o 
   1   8  -7       43.81       40.59      3.96 o 
   2   8  -7        0.70        0.39      2.26 o 
   3   8  -7      113.33      100.76      4.09 o 
   4   8  -7       38.91       36.95      3.13 o 
   5   8  -7      183.63      196.57      5.37 o 
   6   8  -7        4.16        4.40      2.18 o 
   7   8  -7      100.63      112.75      8.21 o 
   8   8  -7       13.98       18.13      6.38 o 
   9   8  -7       46.59       44.41      5.50 o 
  10   8  -7        4.04        2.78      3.63 o 
   2   9  -7      122.27      115.72      5.68 o 
   3   9  -7        3.49        3.38      2.06 o 
   4   9  -7      121.83      132.96      7.12 o 
   5   9  -7        2.73        2.03      2.10 o 
   6   9  -7      110.07      119.49      6.18 o 
   7   9  -7        3.03        0.92      2.28 o 
   8   9  -7       13.25       10.89      2.72 o 
   4  10  -7        4.41        3.30      2.74 o 
   5  10  -7       61.88       71.69      4.41 o 
   6  10  -7        7.68        9.15      2.77 o 
  12   0  -6       56.69       57.33      3.48 o 
  14   0  -6      131.16      143.49      5.34 o 
   5   1  -6      161.56      156.58      3.29 o 
   6   1  -6      121.67      127.94      3.41 o 
   7   1  -6       39.72       53.43      2.98 o 
   9   1  -6      425.95      404.80      6.55 o 
  10   1  -6      160.91      165.22      5.02 o 
  11   1  -6      215.54      202.01      5.22 o 
  12   1  -6        3.83        5.81      2.09 o 
  13   1  -6       66.67       67.49      3.84 o 
  14   1  -6        1.86        1.38      1.58 o 
  15   1  -6       51.34       58.92      2.91 o 
   0   2  -6      413.37      493.39      4.30 o 
   1   2  -6      356.28      381.87      2.73 o 
   2   2  -6       53.73       55.74      1.86 o 
   3   2  -6     2268.30     2413.39     47.94 o 
   4   2  -6       50.38       54.94      1.94 o 
   5   2  -6     1136.54     1187.13     16.13 o 
   6   2  -6        7.68        9.18      1.19 o 
   7   2  -6        2.49        0.52      1.14 o 
   8   2  -6       49.69       56.38      3.21 o 
   9   2  -6       54.80       56.11      3.56 o 
  10   2  -6      692.80      670.42      8.85 o 
  11   2  -6       24.38       25.67      2.81 o 
  12   2  -6      413.68      434.06      8.68 o 
  13   2  -6       36.39       39.11      3.43 o 
  14   2  -6       32.40       38.76      5.03 o 
   0   3  -6     1603.04     1764.31     13.34 o 
   1   3  -6      358.11      349.59      7.09 o 
   2   3  -6       95.27       93.80      4.75 o 
   3   3  -6       99.52      119.22      2.86 o 
   4   3  -6      241.45      272.05      5.85 o 
   5   3  -6       40.37       39.63      2.93 o 
   6   3  -6       51.74       52.44      2.25 o 
   7   3  -6       95.15       99.61      2.87 o 
   8   3  -6       22.72       20.85      1.70 o 
   9   3  -6       85.02       75.21      5.44 o 
  10   3  -6       30.88       37.31      4.34 o 
  11   3  -6      577.07      580.95     12.22 o 
  12   3  -6       69.51       79.06      5.66 o 
  13   3  -6       39.78       43.48      5.10 o 
  14   3  -6       18.05       15.58      4.03 o 
   0   4  -6      250.05      206.00      4.27 o 
   1   4  -6      418.18      405.56     18.41 o 
   2   4  -6        6.23        4.27      0.80 o 
   3   4  -6      488.22      510.87      9.93 o 
   4   4  -6       95.94      103.58      2.03 o 
   5   4  -6       18.92       21.66      2.42 o 
   6   4  -6       66.25       64.64      4.06 o 
   7   4  -6      226.16      213.11      4.64 o 
   8   4  -6       27.59       28.93      3.09 o 
   9   4  -6      135.04      128.34      6.36 o 
  11   4  -6       36.95       42.41      4.67 o 
  12   4  -6       15.31       13.19      3.48 o 
  13   4  -6       45.84       51.49      5.46 o 
  14   4  -6       16.75       14.84      3.96 o 
   0   5  -6     1149.80     1183.69     11.63 o 
   1   5  -6      707.57      663.82     22.96 o 
   2   5  -6      773.62      722.45     42.73 o 
   3   5  -6      193.86      186.57      7.22 o 
   4   5  -6        6.06        6.24      1.61 o 
   5   5  -6       18.30       22.46      4.03 o 
   6   5  -6       62.25       58.37      3.28 o 
   7   5  -6       50.52       47.20      3.37 o 
   8   5  -6      104.92      112.04      4.22 o 
   9   5  -6      103.14      103.52      4.16 o 
  10   5  -6        6.84        9.85      3.21 o 
  11   5  -6       67.89       82.08      5.72 o 
  12   5  -6       41.65       47.75      5.48 o 
  13   5  -6       22.23       20.83      4.15 o 
   0   6  -6       12.68       10.74      2.10 o 
   1   6  -6      194.69      188.99      5.24 o 
   2   6  -6       27.30       29.14      1.83 o 
   3   6  -6      199.26      205.13      4.61 o 
   4   6  -6       46.11       48.46      3.35 o 
   5   6  -6      186.43      181.73      4.81 o 
   6   6  -6      156.39      160.53      4.71 o 
   7   6  -6       40.77       38.21      3.05 o 
   8   6  -6        5.34        4.58      2.07 o 
   9   6  -6       17.20       19.86      2.61 o 
  10   6  -6      204.41      205.56      8.06 o 
  11   6  -6       35.23       37.77      4.69 o 
  12   6  -6       35.52       32.91      4.94 o 
   0   7  -6      159.95      139.15      4.89 o 
   1   7  -6      102.47       98.42      4.16 o 
   2   7  -6        1.06        0.40      1.78 o 
   3   7  -6       23.01       23.54      2.43 o 
   4   7  -6      451.34      455.26      7.07 o 
   5   7  -6      342.81      361.59      6.53 o 
   6   7  -6       27.65       27.12      2.72 o 
   7   7  -6       34.76       38.35      3.87 o 
   8   7  -6        7.47        8.41      2.89 o 
   9   7  -6       15.52       21.62      5.27 o 
  10   7  -6       19.09       14.83      3.69 o 
  11   7  -6       55.63       67.82      5.92 o 
   0   8  -6       20.73       23.15      2.90 o 
   1   8  -6       38.69       33.48      3.87 o 
   2   8  -6       34.48       32.66      3.03 o 
   3   8  -6       84.33       82.39      3.98 o 
   4   8  -6       39.34       38.44      3.21 o 
   5   8  -6       26.93       25.20      2.73 o 
   6   8  -6       26.14       22.61      4.77 o 
   7   8  -6       40.88       40.20      3.30 o 
   8   8  -6       30.12       29.16      3.09 o 
   9   8  -6       13.90       10.89      2.65 o 
  10   8  -6       50.52       53.36      5.86 o 
   1   9  -6       21.16       17.96      3.10 o 
   2   9  -6       78.47       88.69      4.71 o 
   3   9  -6       46.23       47.01      3.54 o 
   4   9  -6       77.44       83.33      4.28 o 
   5   9  -6       13.31       10.95      4.25 o 
   6   9  -6        7.87        6.44      2.50 o 
   7   9  -6       13.07       14.80      2.67 o 
   8   9  -6        6.08        7.04      3.00 o 
   9   9  -6        7.42        5.27      2.56 o 
   3  10  -6       65.95       63.88      4.07 o 
   4  10  -6        7.00        6.07      2.34 o 
   5  10  -6       23.39       23.57      3.14 o 
   6  10  -6        3.83        3.07      2.57 o 
   6   0  -5     1170.38     1038.93      8.98 o 
  12   0  -5       69.92       68.44      3.76 o 
  14   0  -5       13.50       14.95      2.58 o 
   5   1  -5     2479.81     2497.39     17.49 o 
   6   1  -5       31.18       27.90      2.47 o 
   7   1  -5     1118.88     1058.01     10.43 o 
   8   1  -5      179.87      180.37      3.21 o 
   9   1  -5      591.70      564.44      7.60 o 
  10   1  -5       10.47        8.28      3.07 o 
  11   1  -5      363.15      355.71      6.59 o 
  12   1  -5        8.75        9.12      2.21 o 
  13   1  -5       20.50       23.68      2.06 o 
  14   1  -5       18.26       21.45      2.06 o 
  15   1  -5        3.44        5.11      2.02 o 
   1   2  -5      351.27      324.77      3.07 o 
   2   2  -5     2241.23     2270.23     25.60 o 
   3   2  -5      369.83      422.19      5.73 o 
   4   2  -5     1022.81      978.29     11.49 o 
   5   2  -5      277.91      267.08      3.19 o 
   6   2  -5      462.63      482.77      9.86 o 
   7   2  -5        0.80        0.54      1.07 o 
   8   2  -5      294.51      285.30      4.04 o 
   9   2  -5      126.60      128.56      4.30 o 
  10   2  -5      227.59      236.29      5.43 o 
  11   2  -5        4.52        1.13      1.83 o 
  12   2  -5        5.93        8.51      2.80 o 
  13   2  -5       14.05        8.89      3.60 o 
  14   2  -5        1.46        2.61      3.09 o 
  15   2  -5        0.02       -1.78      1.78 o 
   1   3  -5      932.19      927.46     32.18 o 
   2   3  -5      146.23      153.18      5.85 o 
   3   3  -5      562.05      556.55      3.83 o 
   4   3  -5      663.00      695.62      4.50 o 
   5   3  -5      240.91      223.34      4.18 o 
   6   3  -5      197.46      190.09      3.21 o 
   7   3  -5      130.02      113.53      2.42 o 
   8   3  -5      117.70      112.42      3.71 o 
   9   3  -5      284.81      272.14      5.30 o 
  10   3  -5        9.03        6.87      2.79 o 
  11   3  -5        5.29        7.39      3.17 o 
  12   3  -5       49.44       52.90      5.01 o 
  13   3  -5        3.63        6.25      3.25 o 
  14   3  -5        4.04       -1.60      2.83 o 
   1   4  -5      664.30      685.29     15.37 o 
   2   4  -5     1714.38     1799.66     81.06 o 
   3   4  -5      214.62      207.20      5.59 o 
   4   4  -5       98.85       96.98      2.09 o 
   5   4  -5       34.54       36.57      1.81 o 
   6   4  -5      191.05      185.37      2.89 o 
   7   4  -5      127.96      131.60      3.91 o 
   8   4  -5      227.19      209.38      6.04 o 
   9   4  -5      113.20      109.38      4.03 o 
  10   4  -5      173.59      164.50      7.03 o 
  11   4  -5       68.94       66.21      5.44 o 
  12   4  -5       12.13       10.34      3.30 o 
  13   4  -5       10.44        9.00      3.45 o 
  14   4  -5        4.48        1.62      3.53 o 
   1   5  -5      247.44      229.34     10.60 o 
   2   5  -5        3.27        6.15      1.00 o 
   3   5  -5      165.97      164.04      5.03 o 
   4   5  -5      326.10      326.55      6.10 o 
   5   5  -5      128.55      126.85      3.86 o 
   6   5  -5      461.65      483.73      9.23 o 
   7   5  -5      362.15      348.48      8.37 o 
   8   5  -5      345.67      354.61      6.31 o 
   9   5  -5       82.03       79.79      3.82 o 
  10   5  -5       83.23      103.93      5.90 o 
  11   5  -5       44.83       48.23      4.99 o 
  12   5  -5       45.35       45.56      5.30 o 
  13   5  -5        0.32       -1.48      3.50 o 
   1   6  -5      245.13      246.99     10.12 o 
   2   6  -5      486.99      443.74     29.94 o 
   3   6  -5      404.60      387.58     20.82 o 
   4   6  -5      397.25      416.26      6.37 o 
   5   6  -5      999.01      992.35     23.57 o 
   6   6  -5       68.30       69.02      5.46 o 
   7   6  -5      473.99      477.37      7.28 o 
   8   6  -5      126.77      130.79      4.57 o 
   9   6  -5       96.81       92.20      4.14 o 
  10   6  -5       75.41       82.79      4.90 o 
  11   6  -5       28.84       31.96      4.67 o 
  12   6  -5        5.78        6.48      3.69 o 
  13   6  -5       24.06       25.95      4.99 o 
   1   7  -5       22.27       22.41      1.67 o 
   2   7  -5       49.47       49.10      2.38 o 
   3   7  -5       55.24       60.17      3.55 o 
   4   7  -5       75.84       84.69      3.76 o 
   5   7  -5       18.97       26.43      2.80 o 
   6   7  -5       19.66       22.69      2.48 o 
   7   7  -5      296.18      296.56      8.86 o 
   8   7  -5       43.95       48.99      3.70 o 
   9   7  -5      129.73      123.08      4.82 o 
  10   7  -5       26.05       31.76      3.25 o 
  11   7  -5        2.32        0.71      3.59 o 
  12   7  -5       42.31       57.21      6.15 o 
   1   8  -5       49.78       50.50      2.74 o 
   2   8  -5       27.21       24.44      2.50 o 
   3   8  -5      188.51      193.11      9.07 o 
   4   8  -5       98.09      102.65      4.32 o 
   5   8  -5       28.93       29.55      5.28 o 
   6   8  -5       19.89       15.87      4.97 o 
   7   8  -5      147.78      161.72      5.18 o 
   8   8  -5       25.82       28.29      3.23 o 
   9   8  -5       59.77       65.50      4.25 o 
  10   8  -5        4.96        3.49      2.42 o 
   1   9  -5      116.60      120.67      4.44 o 
   2   9  -5       52.79       48.31      3.45 o 
   3   9  -5       37.72       36.24      3.21 o 
   4   9  -5       13.54       13.09      2.59 o 
   5   9  -5       33.14       35.23      5.38 o 
   6   9  -5      104.06      114.50      4.83 o 
   7   9  -5       10.69       11.50      2.69 o 
   8   9  -5       33.46       36.12      3.41 o 
   9   9  -5        8.21        8.70      2.69 o 
   2  10  -5        0.99        0.95      2.17 o 
   3  10  -5       16.79       16.95      2.76 o 
   4  10  -5        2.30        3.53      2.32 o 
   5  10  -5       30.27       34.36      3.29 o 
   6  10  -5        6.26        6.16      2.58 o 
   7  10  -5       35.70       45.26      7.31 o 
   3  11  -5        4.67        5.29      2.43 o 
  12   0  -4        8.79        5.06      1.99 o 
  14   0  -4       48.20       56.17      3.59 o 
   5   1  -4      131.65      128.83      3.33 o 
   6   1  -4      114.79      106.22      3.37 o 
   7   1  -4      275.60      291.39      3.63 o 
   8   1  -4       79.48       72.21      2.47 o 
   9   1  -4      738.98      705.85     10.20 o 
  10   1  -4       20.02       19.03      2.50 o 
  11   1  -4      460.12      446.53      7.23 o 
  12   1  -4       49.16       45.99      3.36 o 
  13   1  -4       60.74       57.78      2.58 o 
  14   1  -4        3.87        3.77      1.66 o 
  15   1  -4       66.80       78.44      3.55 o 
   0   2  -4    10576.27    10248.94     63.55 o 
   1   2  -4      607.90      592.80     17.96 o 
   2   2  -4      188.33      186.68      4.19 o 
   3   2  -4     1470.53     1505.96      7.42 o 
   4   2  -4      403.25      396.76      7.48 o 
   5   2  -4      346.02      360.56      2.83 o 
   6   2  -4      163.05      166.22      2.80 o 
   7   2  -4      172.70      174.59      3.90 o 
   8   2  -4      832.98      779.24      9.01 o 
   9   2  -4       96.13       94.73      2.93 o 
  10   2  -4      907.39      917.51     10.03 o 
  11   2  -4        6.73        4.57      2.21 o 
  12   2  -4      205.39      198.37      7.63 o 
  13   2  -4       33.57       33.77      4.33 o 
  14   2  -4      158.89      161.48      5.00 o 
  15   2  -4       12.65       11.57      2.19 o 
   0   3  -4      775.04      876.23      8.09 o 
   1   3  -4     1484.96     1433.56     31.72 o 
   2   3  -4     1526.24     1570.07     35.20 o 
   3   3  -4      602.00      668.65      8.13 o 
   4   3  -4      537.64      550.19      4.02 o 
   5   3  -4      547.74      602.50      7.21 o 
   6   3  -4      119.26      136.44      2.41 o 
   7   3  -4       17.33       22.08      1.52 o 
   8   3  -4      303.96      301.65      3.86 o 
   9   3  -4      265.65      254.71      5.15 o 
  10   3  -4      109.24      101.28      3.88 o 
  11   3  -4       33.89       29.93      3.76 o 
  12   3  -4       18.83       20.84      3.99 o 
  13   3  -4       86.54       93.77      6.22 o 
  14   3  -4       76.80       78.37      5.93 o 
   0   4  -4     3898.65     4320.86    157.69 o 
   1   4  -4     1623.17     1798.80     52.24 o 
   2   4  -4     3910.18     3992.11    167.09 o 
   3   4  -4      759.57      737.36     20.32 o 
   4   4  -4      494.55      507.30      4.34 o 
   5   4  -4       15.59       21.02      1.30 o 
   6   4  -4      189.10      212.14      3.80 o 
   7   4  -4       15.81       19.96      1.48 o 
   8   4  -4       14.82       11.15      1.92 o 
   9   4  -4      127.73      132.54      4.77 o 
  10   4  -4       26.11       31.83      2.73 o 
  11   4  -4       27.00       22.14      3.72 o 
  12   4  -4       56.40       52.51      5.22 o 
  13   4  -4       22.90       21.51      3.88 o 
  14   4  -4       25.02       31.04      4.92 o 
   0   5  -4      185.51      192.26      5.27 o 
   1   5  -4      765.30      792.60     31.47 o 
   2   5  -4      456.40      448.56     22.62 o 
   3   5  -4      129.27      135.13      2.67 o 
   4   5  -4        5.44        5.00      1.10 o 
   5   5  -4      185.64      198.54      3.26 o 
   6   5  -4      115.39      119.02      2.94 o 
   7   5  -4      292.18      284.56      7.64 o 
   8   5  -4      146.46      152.18      6.14 o 
   9   5  -4        2.11        2.45      1.91 o 
  10   5  -4       87.65       91.36      4.10 o 
  11   5  -4       38.23       36.37      4.56 o 
  12   5  -4        6.74        4.74      3.55 o 
  13   5  -4       39.39       40.31      5.14 o 
   0   6  -4      502.59      484.25     19.74 o 
   1   6  -4      149.81      124.95      2.84 o 
   2   6  -4      179.49      180.60     10.54 o 
   3   6  -4      224.16      191.18      4.75 o 
   4   6  -4       51.83       52.99      2.39 o 
   5   6  -4       37.99       35.57      5.20 o 
   6   6  -4      361.13      384.99      6.50 o 
   7   6  -4       51.39       57.49      3.72 o 
   8   6  -4      157.88      163.38      7.02 o 
   9   6  -4      108.81      106.81      4.48 o 
  10   6  -4       87.32       88.04     11.84 o 
  11   6  -4       70.42       77.94      4.32 o 
  12   6  -4       70.99       71.61      6.00 o 
  13   6  -4       33.72       36.42      5.10 o 
   0   7  -4        2.34        2.40      1.61 o 
   1   7  -4       51.47       57.03      6.01 o 
   2   7  -4      369.33      328.68     15.94 o 
   3   7  -4      649.37      598.91     43.89 o 
   4   7  -4        4.82        7.02      2.02 o 
   5   7  -4      470.22      480.87     12.86 o 
   6   7  -4       44.45       41.45      3.34 o 
   7   7  -4       98.29      101.96      4.19 o 
   8   7  -4       14.64       11.71      3.42 o 
   9   7  -4       68.09       69.04      4.08 o 
  10   7  -4       43.67       47.72      3.88 o 
  11   7  -4       18.00       19.26      5.25 o 
  12   7  -4       24.39       16.40      4.26 o 
   0   8  -4       39.64       31.14      2.76 o 
   1   8  -4      219.61      210.82      9.54 o 
   2   8  -4      241.97      231.10      5.09 o 
   3   8  -4       66.81       66.29      3.61 o 
   4   8  -4       77.55       72.83      3.98 o 
   5   8  -4        8.17        4.52      2.16 o 
   6   8  -4       15.31       18.07      2.77 o 
   7   8  -4        1.48        0.41      2.00 o 
   8   8  -4       14.95       14.54      2.51 o 
   9   8  -4        9.42        8.53      2.44 o 
  10   8  -4       17.81       21.06      3.14 o 
  11   8  -4       13.23       10.04      2.87 o 
   0   9  -4      205.61      193.47      6.53 o 
   1   9  -4      116.32      113.25      8.27 o 
   2   9  -4      287.82      288.71      8.31 o 
   3   9  -4       16.47       14.76      2.56 o 
   4   9  -4      149.02      143.00      4.97 o 
   5   9  -4       16.18       16.54      2.68 o 
   6   9  -4        8.41        6.38      2.51 o 
   7   9  -4        0.88       -0.59      2.13 o 
   8   9  -4       24.32       29.98      3.30 o 
   9   9  -4       12.83       16.80      3.00 o 
   1  10  -4       86.63       86.66      4.17 o 
   2  10  -4        7.13        7.23      2.36 o 
   3  10  -4      111.13      120.39      4.82 o 
   4  10  -4        0.65       -0.84      2.16 o 
   5  10  -4       33.86       36.67      3.47 o 
   6  10  -4        1.83        2.63      2.56 o 
   7  10  -4       10.07       11.80      2.84 o 
   2  11  -4       94.71       95.18      6.03 o 
   3  11  -4       10.30        9.94      4.08 o 
   4  11  -4       90.20       96.99      4.96 o 
  10   0  -3      296.25      282.04      5.45 o 
  12   0  -3       61.91       59.49      3.33 o 
  14   0  -3       12.79       13.10      2.66 o 
   4   1  -3       94.60      114.36      3.08 o 
   5   1  -3      155.60      123.54      3.35 o 
   6   1  -3      644.52      663.93     13.90 o 
   7   1  -3      660.94      559.76      6.36 o 
   8   1  -3      232.86      269.28      4.91 o 
   9   1  -3      826.70      827.71      8.79 o 
  10   1  -3       40.99       41.02      3.01 o 
  11   1  -3      276.56      270.13      5.71 o 
  12   1  -3       58.47       62.90      2.54 o 
  13   1  -3       67.87       68.09      2.96 o 
  14   1  -3        6.73        7.30      1.91 o 
  15   1  -3       20.38       18.22      2.33 o 
   1   2  -3      321.93      323.96      7.57 o 
   2   2  -3      832.82      896.09     11.01 o 
   3   2  -3      213.70      233.05      2.08 o 
   4   2  -3        7.60       11.23      1.17 o 
   5   2  -3      898.25      913.09      4.84 o 
   6   2  -3      685.30      650.13      4.62 o 
   7   2  -3      107.91      121.90      2.33 o 
   8   2  -3     1029.19     1019.90     10.68 o 
   9   2  -3       92.46       93.79      2.98 o 
  10   2  -3      125.34      121.68      3.98 o 
  11   2  -3        4.70        3.09      2.69 o 
  12   2  -3        9.49       11.15      3.26 o 
  13   2  -3       31.14       30.47      4.30 o 
  14   2  -3        4.16        5.49      1.89 o 
  15   2  -3       10.86       13.20      3.79 o 
   1   3  -3     1590.03     1626.36     35.37 o 
   2   3  -3     1050.59     1101.82     20.00 o 
   3   3  -3      187.79      215.07      2.86 o 
   4   3  -3        3.41        5.78      1.25 o 
   5   3  -3      906.59      953.26      6.97 o 
   6   3  -3      568.85      526.75      6.06 o 
   7   3  -3     1156.32     1107.20     11.23 o 
   8   3  -3       72.89       67.48      2.41 o 
   9   3  -3      293.77      272.06      6.80 o 
  10   3  -3       18.91       14.51      2.10 o 
  11   3  -3       21.75       24.01      3.84 o 
  12   3  -3       11.01       12.85      3.52 o 
  13   3  -3       38.19       38.66      4.62 o 
  14   3  -3       11.92        7.46      3.66 o 
  15   3  -3        5.44        3.83      3.29 o 
   1   4  -3      341.27      352.53      9.78 o 
   2   4  -3     1755.35     1749.66     52.13 o 
   3   4  -3      352.62      357.62      5.43 o 
   4   4  -3      115.34      139.86      2.55 o 
   5   4  -3      506.66      524.46      5.06 o 
   6   4  -3       56.28       62.30      2.35 o 
   7   4  -3      231.50      234.05      5.28 o 
   8   4  -3      554.50      531.57     10.73 o 
   9   4  -3       72.29       79.09      6.72 o 
  10   4  -3      142.11      138.07      4.43 o 
  11   4  -3      124.06      120.42      4.33 o 
  12   4  -3       26.24       25.27      3.90 o 
  13   4  -3        3.84        2.79      3.21 o 
  14   4  -3        5.14        2.78      3.36 o 
   1   5  -3      175.66      171.43      6.19 o 
   2   5  -3      194.66      227.27      9.58 o 
   3   5  -3      860.53      852.13     21.14 o 
   4   5  -3      937.34      976.66      8.70 o 
   5   5  -3       63.63       70.61      3.18 o 
   6   5  -3      552.36      573.49      6.05 o 
   7   5  -3      643.29      610.06     15.86 o 
   8   5  -3       26.44       29.73      5.32 o 
   9   5  -3      448.49      443.05      9.96 o 
  10   5  -3      188.14      180.56      9.13 o 
  11   5  -3       42.25       42.75      3.47 o 
  12   5  -3       10.57       10.87      3.51 o 
  13   5  -3        0.09       -3.07      3.07 o 
  14   5  -3        2.61        3.07      3.50 o 
   1   6  -3      254.08      262.11      7.87 o 
   2   6  -3      546.09      534.80     21.95 o 
   3   6  -3      175.90      176.31      5.03 o 
   4   6  -3      172.14      178.60     11.62 o 
   5   6  -3      498.47      503.09      7.75 o 
   6   6  -3       12.33       11.33      2.12 o 
   7   6  -3      148.00      146.25      4.64 o 
   8   6  -3       90.80       86.94      4.03 o 
   9   6  -3      109.03      108.86      9.48 o 
  10   6  -3       13.57       11.01      2.40 o 
  11   6  -3      205.67      214.10      6.61 o 
  12   6  -3        9.65       15.12      4.23 o 
  13   6  -3       10.25       13.03      4.15 o 
   1   7  -3       85.45       76.89      2.74 o 
   2   7  -3       80.07       75.31      2.70 o 
   3   7  -3      270.28      263.85     16.89 o 
   4   7  -3      390.02      377.27     25.18 o 
   5   7  -3      382.86      401.92      6.88 o 
   6   7  -3      452.87      462.38      7.47 o 
   7   7  -3       71.84       78.52      8.01 o 
   8   7  -3       29.78       28.02      2.76 o 
   9   7  -3      124.10      124.74      5.75 o 
  10   7  -3       49.48       55.05      3.88 o 
  11   7  -3        4.18        2.33      2.34 o 
  12   7  -3       32.40       32.27      3.41 o 
   1   8  -3       70.72       69.28      3.74 o 
   2   8  -3       63.08       64.52      5.81 o 
   3   8  -3       85.02       71.44      4.27 o 
   4   8  -3       11.32        8.19      2.19 o 
   5   8  -3      191.77      202.06     11.24 o 
   6   8  -3       18.35       21.11      5.00 o 
   7   8  -3       71.70       78.38      4.23 o 
   8   8  -3       29.51       31.23      3.19 o 
   9   8  -3       24.19       26.80      3.21 o 
  10   8  -3       11.69        9.55      2.85 o 
  11   8  -3       17.95       15.60      3.10 o 
   1   9  -3       25.96       21.90      2.00 o 
   2   9  -3       11.97       13.48      1.77 o 
   3   9  -3       40.94       42.74      3.93 o 
   4   9  -3      189.34      191.08      5.48 o 
   5   9  -3       21.08       23.63      2.90 o 
   6   9  -3       44.30       50.27      3.95 o 
   7   9  -3       19.66       20.18      2.76 o 
   8   9  -3       14.81       18.00      3.06 o 
   9   9  -3       21.12       22.25      3.28 o 
   1  10  -3        0.63       -0.18      1.95 o 
   2  10  -3        1.94        0.05      2.00 o 
   3  10  -3       18.19       15.84      2.75 o 
   4  10  -3       17.17       20.28      3.08 o 
   5  10  -3       46.69       48.29      3.93 o 
   6  10  -3        2.39        2.85      2.26 o 
   7  10  -3        4.34        4.29      2.72 o 
   1  11  -3       14.83       11.19      2.68 o 
   2  11  -3        3.94        4.69      2.41 o 
   3  11  -3        0.34        2.05      2.39 o 
   4  11  -3       19.45       27.27      3.54 o 
  10   0  -2       61.98       62.26      3.36 o 
  12   0  -2      109.14      101.21      3.92 o 
  14   0  -2       18.85       18.67      2.59 o 
   0   1  -2       29.16       39.70      1.05 o 
   1   1  -2     3728.11     3464.51     20.52 o 
   2   1  -2    16064.54    11313.82    102.41 o 
   3   1  -2     4893.52     4413.14     58.39 o 
   4   1  -2      717.87      655.74      9.97 o 
   5   1  -2     1378.67     1467.25      8.92 o 
   6   1  -2      366.10      359.74      4.20 o 
   7   1  -2      269.53      313.73      7.25 o 
   8   1  -2       35.88       40.43      2.71 o 
   9   1  -2      225.10      218.09      4.88 o 
  10   1  -2      297.69      291.16      5.45 o 
  11   1  -2      581.57      588.07      8.05 o 
  12   1  -2       20.52       20.33      1.80 o 
  13   1  -2       37.61       36.65      2.56 o 
  14   1  -2        4.35        6.93      1.88 o 
  15   1  -2       19.76       25.39      2.98 o 
   0   2  -2     7459.21     7422.63     32.31 o 
   1   2  -2     4962.39     5087.95    101.86 o 
   2   2  -2     2746.30     2613.45     18.47 o 
   3   2  -2     1285.74     1093.60    175.64 o 
   4   2  -2      422.50      483.36      8.52 o 
   5   2  -2      859.18      906.94      5.56 o 
   6   2  -2      839.21      782.65      6.28 o 
   7   2  -2      304.75      288.98      3.63 o 
   8   2  -2      147.86      143.98      3.05 o 
   9   2  -2       45.25       42.59      2.36 o 
  10   2  -2      500.68      473.83     11.44 o 
  11   2  -2       61.82       63.44      3.45 o 
  12   2  -2      324.21      320.36      9.04 o 
  13   2  -2       32.74       35.97      2.16 o 
  14   2  -2       94.42       82.71      5.66 o 
  15   2  -2        9.81        9.71      3.63 o 
   0   3  -2      817.15      894.73     21.16 o 
   1   3  -2     3726.88     3702.91    103.24 o 
   2   3  -2       50.36       41.83      1.57 o 
   3   3  -2      829.15      856.43      5.19 o 
   4   3  -2       10.90       11.24      0.96 o 
   5   3  -2     1524.94     1625.95     16.15 o 
   6   3  -2      261.69      264.23      7.58 o 
   7   3  -2      162.19      165.19      3.02 o 
   8   3  -2      139.00      143.24      3.79 o 
   9   3  -2       77.42       64.98      4.34 o 
  10   3  -2       13.86       17.47      1.73 o 
  11   3  -2      126.58      117.38      4.12 o 
  12   3  -2      140.69      132.33      6.52 o 
  13   3  -2       38.83       40.48      4.86 o 
  14   3  -2       41.71       45.40      5.14 o 
  15   3  -2       14.93       17.35      4.16 o 
   0   4  -2     3242.35     3328.81     51.99 o 
   1   4  -2      121.59      135.35      4.48 o 
   2   4  -2     2028.56     2099.08     48.03 o 
   3   4  -2      431.37      452.62      5.93 o 
   4   4  -2     1684.52     1854.26     15.96 o 
   5   4  -2        4.58        5.00      1.05 o 
   6   4  -2      173.90      197.95      4.34 o 
   7   4  -2        3.98        4.60      1.30 o 
   8   4  -2      167.73      154.19      9.85 o 
   9   4  -2       60.23       52.48      3.86 o 
  10   4  -2       89.17       87.03      3.81 o 
  11   4  -2       16.92       15.74      2.28 o 
  12   4  -2       29.02       33.51      4.59 o 
  13   4  -2       22.87       23.60      4.24 o 
  14   4  -2       16.01       18.29      4.35 o 
   0   5  -2     2320.53     2400.32     94.17 o 
   1   5  -2      738.01      794.94     24.16 o 
   2   5  -2       39.40       31.25      2.47 o 
   3   5  -2     1029.67     1035.33     35.15 o 
   4   5  -2       62.09       68.37      2.87 o 
   5   5  -2      340.46      335.46      5.42 o 
   6   5  -2       38.28       41.35      2.48 o 
   7   5  -2      107.21      106.51      4.18 o 
   8   5  -2       81.52       71.61      2.94 o 
   9   5  -2      184.53      199.97      5.21 o 
  10   5  -2      111.27      117.22      4.40 o 
  11   5  -2       52.26       51.83      3.64 o 
  12   5  -2        6.38        4.59      2.09 o 
  13   5  -2       14.44       16.45      4.21 o 
  14   5  -2       22.01       18.43      4.69 o 
   0   6  -2       60.99       68.62      5.98 o 
   1   6  -2      417.88      365.49     11.53 o 
   2   6  -2      305.67      292.20     11.68 o 
   3   6  -2      432.71      392.99     18.11 o 
   4   6  -2      489.15      488.26      7.31 o 
   5   6  -2      382.86      375.10      4.78 o 
   6   6  -2      156.49      154.64      3.53 o 
   7   6  -2      218.79      225.75      5.48 o 
   8   6  -2       89.51       81.77      8.51 o 
   9   6  -2      165.44      162.47      5.12 o 
  10   6  -2       37.28       44.10      3.76 o 
  11   6  -2       24.73       26.60      3.11 o 
  12   6  -2       51.11       52.50      3.88 o 
  13   6  -2       15.92       16.55      4.42 o 
   0   7  -2      246.54      226.98      6.71 o 
   1   7  -2      311.12      300.84      5.92 o 
   2   7  -2      178.90      155.96      7.06 o 
   3   7  -2       42.37       39.06      2.39 o 
   4   7  -2      295.51      281.99     17.45 o 
   5   7  -2       17.59       18.92      1.88 o 
   6   7  -2      185.43      169.19      5.04 o 
   7   7  -2       51.88       50.77      3.66 o 
   8   7  -2       13.49       23.02      2.86 o 
   9   7  -2       28.38       27.81      2.96 o 
  10   7  -2       71.50       76.61      4.26 o 
  11   7  -2       14.31        8.55      2.56 o 
  12   7  -2       19.76       19.91      3.12 o 
   0   8  -2      264.85      280.74     13.70 o 
   1   8  -2      880.24      797.08     32.18 o 
   2   8  -2      261.86      266.99     10.08 o 
   3   8  -2       14.78       17.77      1.88 o 
   4   8  -2       77.91       70.91      6.35 o 
   5   8  -2       13.84       18.47      2.58 o 
   6   8  -2       53.12       52.19      3.73 o 
   7   8  -2      104.24      113.07      4.67 o 
   8   8  -2       10.31        9.74      2.40 o 
   9   8  -2       35.78       44.03      3.69 o 
  10   8  -2        4.63        3.65      2.23 o 
  11   8  -2       18.35       15.47      2.90 o 
   0   9  -2      126.05      133.89      7.28 o 
   1   9  -2       55.35       56.76      3.13 o 
   2   9  -2       51.10       48.72      5.64 o 
   3   9  -2       51.43       46.77      3.79 o 
   4   9  -2       54.66       63.27      4.56 o 
   5   9  -2        7.36        7.91      2.31 o 
   6   9  -2       17.81       18.66      2.77 o 
   7   9  -2       65.79       71.65      5.92 o 
   8   9  -2       21.82       24.63      3.02 o 
   9   9  -2        0.07        0.50      3.11 o 
   0  10  -2      152.25      137.35     11.81 o 
   1  10  -2       95.83       85.81      3.81 o 
   2  10  -2       20.78       19.10      3.95 o 
   3  10  -2       60.67       69.06      4.08 o 
   4  10  -2        2.90        1.10      3.05 o 
   5  10  -2       23.91       24.55      3.04 o 
   6  10  -2       28.07       26.92      3.16 o 
   7  10  -2        6.68        6.82      2.63 o 
   0  11  -2      103.06       99.18      5.98 o 
   1  11  -2        0.61        0.31      2.11 o 
   2  11  -2       86.53       85.99      7.23 o 
   3  11  -2        6.83        5.85      2.58 o 
   4  11  -2       37.05       42.67      3.79 o 
   8   0  -1     1320.42     1309.68     10.18 o 
  10   0  -1      158.22      155.02      4.12 o 
  12   0  -1       34.33       36.48      2.94 o 
  14   0  -1       12.35        7.42      3.13 o 
   1   1  -1     3648.75     3082.50     21.40 o 
   2   1  -1     3515.55     3343.64     44.20 o 
   3   1  -1     6722.31     6418.97     72.55 o 
   4   1  -1     1467.43     1461.44      7.06 o 
   5   1  -1       58.86       51.44      1.62 o 
   6   1  -1      960.73     1004.94      7.85 o 
   7   1  -1      206.70      164.79      2.77 o 
   8   1  -1       82.14       85.71      2.45 o 
   9   1  -1      574.40      553.55      6.81 o 
  10   1  -1       25.05       24.56      2.42 o 
  11   1  -1      104.43      105.52      3.15 o 
  12   1  -1        9.60       11.65      1.70 o 
  13   1  -1       53.29       48.28      2.64 o 
  14   1  -1       17.60       21.66      1.91 o 
  15   1  -1        3.93        3.34      2.18 o 
   1   2  -1     2570.13     2553.85     20.43 o 
   2   2  -1     9616.34     9801.36    263.18 o 
   3   2  -1     4944.35     5036.57     46.91 o 
   4   2  -1     2532.07     2589.40     39.34 o 
   5   2  -1     1514.81     1557.77     28.09 o 
   6   2  -1     1083.50     1045.58      6.53 o 
   7   2  -1      486.26      505.36      6.03 o 
   8   2  -1      238.16      231.02      7.82 o 
   9   2  -1      153.07      152.82      3.88 o 
  10   2  -1      222.99      221.22      4.73 o 
  11   2  -1       77.85       84.74      5.37 o 
  12   2  -1        7.51        9.24      1.64 o 
  13   2  -1       29.99       26.11      2.65 o 
  14   2  -1        1.42        3.28      2.89 o 
  15   2  -1       15.10        3.66      3.27 o 
   1   3  -1     2781.22     2780.13     56.27 o 
   2   3  -1      116.47      113.28      2.13 o 
   3   3  -1     1819.62     1922.07     29.04 o 
   4   3  -1     2075.34     2168.61     31.81 o 
   5   3  -1     2525.75     2372.89     38.67 o 
   6   3  -1      446.01      467.24      7.28 o 
   7   3  -1      867.51      878.17      9.65 o 
   8   3  -1      606.13      600.12     12.39 o 
   9   3  -1      702.40      678.24     13.64 o 
  10   3  -1       27.01       27.38      1.70 o 
  11   3  -1       24.00       21.98      1.87 o 
  12   3  -1       21.44       23.07      2.62 o 
  13   3  -1       10.91        9.03      3.54 o 
  14   3  -1        3.32        6.16      3.13 o 
  15   3  -1        4.73        4.14      3.34 o 
   1   4  -1      157.81      163.94      6.12 o 
   2   4  -1     1410.74     1551.55     40.57 o 
   3   4  -1      772.99      801.35     15.90 o 
   4   4  -1      508.92      578.29      6.87 o 
   5   4  -1       42.88       39.75      2.17 o 
   6   4  -1      148.27      146.18      2.41 o 
   7   4  -1       75.29       75.20      3.23 o 
   8   4  -1      735.28      737.64     20.99 o 
   9   4  -1      144.48      151.78      6.34 o 
  10   4  -1      145.13      140.30      3.42 o 
  11   4  -1        6.17        3.35      1.85 o 
  12   4  -1        4.03        2.86      2.64 o 
  13   4  -1       10.63       15.41      3.82 o 
  14   4  -1        1.45       -0.61      3.01 o 
   1   5  -1      387.96      401.87      4.56 o 
   2   5  -1      227.88      242.51      7.73 o 
   3   5  -1      530.95      499.66     10.02 o 
   4   5  -1      180.49      174.58      6.16 o 
   5   5  -1      190.05      172.95      3.28 o 
   6   5  -1      358.68      335.13      8.22 o 
   7   5  -1     1030.98     1026.77      9.64 o 
   8   5  -1      342.68      359.71      6.08 o 
   9   5  -1      416.38      404.99      5.93 o 
  10   5  -1       11.66       11.39      2.18 o 
  11   5  -1       12.89       12.42      2.44 o 
  12   5  -1        9.56        9.92      2.47 o 
  13   5  -1        2.56        0.25      2.09 o 
  14   5  -1       10.07        9.18      4.03 o 
   1   6  -1       88.88       99.29      2.39 o 
   2   6  -1      431.01      434.18     13.78 o 
   3   6  -1       27.33       29.86      2.04 o 
   4   6  -1       20.35       21.24      2.30 o 
   5   6  -1      309.30      293.82      6.38 o 
   6   6  -1        3.97        4.65      1.47 o 
   7   6  -1      138.65      128.13      5.45 o 
   8   6  -1      120.02      117.05      4.86 o 
   9   6  -1       30.66       26.61      3.05 o 
  10   6  -1       55.05       57.27      4.69 o 
  11   6  -1       95.94       93.15      8.05 o 
  12   6  -1       14.64       13.28      2.52 o 
  13   6  -1        5.58        7.77      2.71 o 
   1   7  -1      442.67      451.30     14.37 o 
   2   7  -1       83.27       78.35      3.68 o 
   3   7  -1      161.12      152.45      4.63 o 
   4   7  -1      557.95      550.71     22.31 o 
   5   7  -1       54.50       52.65      2.69 o 
   6   7  -1      147.77      153.11      3.71 o 
   7   7  -1      134.21      132.64      4.73 o 
   8   7  -1       37.87       37.21      3.18 o 
   9   7  -1        9.06       10.86      2.41 o 
  10   7  -1       46.73       49.11      3.87 o 
  11   7  -1        2.92        3.48      2.33 o 
  12   7  -1       14.17       14.32      4.19 o 
   1   8  -1      135.96      136.58      4.16 o 
   2   8  -1       11.68       11.72      1.71 o 
   3   8  -1      253.90      241.86     15.52 o 
   4   8  -1        5.65        2.57      1.42 o 
   5   8  -1      133.36      129.84      5.03 o 
   6   8  -1       29.82       31.56      3.05 o 
   7   8  -1      102.23      102.89      4.60 o 
   8   8  -1        7.55        4.46      2.28 o 
   9   8  -1       43.26       39.35      3.50 o 
  10   8  -1        4.70        3.61      2.45 o 
  11   8  -1       16.76       16.13      2.85 o 
   1   9  -1       49.45       43.50      2.33 o 
   2   9  -1       15.06       13.73      2.04 o 
   3   9  -1       33.45       34.78      2.50 o 
   4   9  -1       14.40       11.89      1.86 o 
   5   9  -1       34.85       32.81      2.99 o 
   6   9  -1        9.07       10.23      2.50 o 
   7   9  -1        2.70        2.82      2.16 o 
   8   9  -1       45.27       53.54      3.99 o 
   9   9  -1       14.06       11.46      2.83 o 
   1  10  -1       13.77       12.54      1.92 o 
   2  10  -1        1.38        0.15      1.63 o 
   3  10  -1       27.86       28.22      3.12 o 
   4  10  -1        4.88        7.51      2.37 o 
   5  10  -1       48.94       52.39      4.18 o 
   6  10  -1        3.97        5.19      2.41 o 
   7  10  -1      119.63      141.39      5.63 o 
   1  11  -1        3.58        2.95      1.81 o 
   2  11  -1       14.52       19.03      2.91 o 
   3  11  -1        0.13       -0.38      3.80 o 
   4  11  -1       17.62       18.74      3.03 o 
   2   0   0    15078.90    13130.63     84.92 o 
   4   0   0     1264.08     1171.11     10.32 o 
   6   0   0     1275.07     1302.93      8.83 o 
   8   0   0       36.92       36.10      2.27 o 
  10   0   0      208.79      200.02      6.91 o 
  12   0   0        4.62        6.36      1.90 o 
  14   0   0       39.56       47.24      6.91 o 
   0   1   0        0.80        1.91      0.32 o 
   1   1   0     9573.04     8917.63     71.68 o 
   2   1   0     4528.39     4354.64     20.29 o 
   3   1   0     2252.10     2319.67     13.43 o 
   4   1   0       39.06       28.97      2.26 o 
   5   1   0     6295.13     6447.28     23.17 o 
   6   1   0       62.02       77.34      2.30 o 
   7   1   0     2088.44     2221.17     13.08 o 
   8   1   0      120.07      125.45      2.85 o 
   9   1   0       64.08       62.59      4.51 o 
  10   1   0        6.48        4.23      1.35 o 
  11   1   0       57.96       55.43      2.56 o 
  12   1   0       79.25       76.45      2.50 o 
  13   1   0        2.65        2.72      1.35 o 
  14   1   0        2.89        1.27      1.91 o 
  15   1   0       26.12       29.17      3.00 o 
   0   2   0     1207.60     1220.46      9.68 o 
   1   2   0     4091.12     4321.25     91.11 o 
   2   2   0     4898.60     4543.55     40.15 o 
   3   2   0      156.39      151.95      2.68 o 
   4   2   0     2305.56     2121.93     29.70 o 
   5   2   0      217.50      262.98      6.49 o 
   6   2   0     2128.73     2146.71     78.45 o 
   7   2   0      168.73      181.81      5.64 o 
   8   2   0        7.82        6.18      1.17 o 
   9   2   0       14.72       15.82      1.52 o 
  10   2   0      533.77      516.43      8.46 o 
  11   2   0       66.11       68.13      2.86 o 
  12   2   0      128.66      121.92      2.91 o 
  13   2   0       88.22       92.80      4.02 o 
  14   2   0       43.85       44.15      3.51 o 
  15   2   0        0.28       -0.65      2.99 o 
   0   3   0        3.03        2.27      0.94 o 
   1   3   0      246.60      219.68      2.28 o 
   2   3   0     1587.67     1743.67     36.08 o 
   3   3   0       56.29       64.69      1.86 o 
   4   3   0      239.75      247.13      5.91 o 
   5   3   0      975.54      901.58     15.03 o 
   6   3   0     1602.86     1642.61     50.42 o 
   7   3   0        0.29        0.77      0.90 o 
   8   3   0        0.04       -0.24      0.95 o 
   9   3   0      108.42      106.65      2.78 o 
  10   3   0        1.37        0.76      1.13 o 
  11   3   0       99.19       89.39      3.77 o 
  12   3   0      159.45      162.24      3.85 o 
  13   3   0       51.00       48.78      3.52 o 
  14   3   0       46.96       33.92      4.44 o 
  15   3   0       29.35       39.65      4.98 o 
   0   4   0     5816.37     6064.30    148.14 o 
   1   4   0      285.61      342.59      6.81 o 
   2   4   0      543.20      539.93      9.73 o 
   3   4   0      514.71      496.47      8.41 o 
   4   4   0      208.21      278.96      4.41 o 
   5   4   0      157.11      127.54      2.19 o 
   6   4   0     1007.15     1065.47      6.09 o 
   7   4   0     1176.95     1156.37     10.58 o 
   8   4   0      254.77      218.99      4.77 o 
   9   4   0      129.15      124.05      6.46 o 
  10   4   0        1.21        0.64      1.34 o 
  11   4   0       17.75       18.34      1.83 o 
  12   4   0       20.38       19.32      2.55 o 
  13   4   0       18.50       20.00      2.76 o 
  14   4   0        3.07        2.07      3.53 o 
   0   5   0     1044.14     1226.43     56.66 o 
   1   5   0     2018.06     2072.19     67.65 o 
   2   5   0     3156.53     3302.15     67.99 o 
   3   5   0        1.40        1.64      1.07 o 
   4   5   0      409.60      381.35      7.57 o 
   5   5   0      532.78      503.72     14.27 o 
   6   5   0        7.92        5.08      1.38 o 
   7   5   0      249.98      248.12      4.22 o 
   8   5   0       11.68        9.07      1.64 o 
   9   5   0        4.29        2.79      1.52 o 
  10   5   0       67.16       61.10      2.90 o 
  11   5   0       16.99       19.11      2.62 o 
  12   5   0       15.64       16.94      2.64 o 
  13   5   0       16.77       13.69      3.77 o 
  14   5   0       10.93       18.53      4.34 o 
   0   6   0      191.45      185.71      8.34 o 
   1   6   0       53.69       48.50      2.03 o 
   2   6   0       55.41       52.96      2.15 o 
   3   6   0      282.99      248.40      6.53 o 
   4   6   0      289.82      284.66      8.53 o 
   5   6   0      350.98      319.19      5.56 o 
   6   6   0      359.65      343.55     16.79 o 
   7   6   0      324.55      323.08      6.01 o 
   8   6   0      175.96      178.16      3.98 o 
   9   6   0      122.00      117.33      4.55 o 
  10   6   0        3.62        4.90      2.14 o 
  11   6   0        3.74        6.57      2.33 o 
  12   6   0        6.13        6.86      4.63 o 
  13   6   0       37.54       43.05      3.79 o 
   0   7   0     1180.92     1137.29     76.08 o 
   1   7   0      554.30      589.68     19.05 o 
   2   7   0     1383.31     1307.42     29.56 o 
   3   7   0       33.34       36.68      4.35 o 
   4   7   0      549.88      491.26     17.28 o 
   5   7   0      125.01      109.91      3.30 o 
   6   7   0       84.73       85.26      3.09 o 
   7   7   0      102.07       98.27      3.53 o 
   8   7   0       41.99       38.21      3.29 o 
   9   7   0        4.40        0.28      2.38 o 
  10   7   0       48.25       53.34      3.97 o 
  11   7   0       12.37        9.89      2.66 o 
  12   7   0      112.93      125.40      5.31 o 
   0   8   0      603.78      630.57     37.16 o 
   1   8   0       48.07       38.69      2.13 o 
   2   8   0      299.06      278.32     12.17 o 
   3   8   0      133.24      122.54      7.28 o 
   4   8   0      111.11      109.75      8.89 o 
   5   8   0       33.63       30.97      2.19 o 
   6   8   0      241.17      252.06      6.17 o 
   7   8   0       59.23       62.37      3.87 o 
   8   8   0       38.50       41.53      3.54 o 
   9   8   0       26.83       22.37      2.91 o 
  10   8   0       15.21       16.85      2.88 o 
  11   8   0       24.39       28.83      3.93 o 
   0   9   0        1.12       -1.69      1.69 o 
   1   9   0       21.54       24.97      1.93 o 
   2   9   0       39.96       43.14      3.46 o 
   3   9   0        4.89        5.70      1.70 o 
   4   9   0       84.49       82.49      7.05 o 
   5   9   0      153.60      150.75     10.80 o 
   6   9   0       36.65       36.31      3.26 o 
   7   9   0       44.50       47.23      3.89 o 
   8   9   0       10.23        7.98      2.40 o 
   9   9   0        1.29        1.61      2.40 o 
   0  10   0       65.38       60.07      4.19 o 
   1  10   0       36.46       40.84      2.75 o 
   2  10   0       38.96       37.80      2.68 o 
   3  10   0      115.62      119.43      9.33 o 
   4  10   0       13.30       16.14      2.75 o 
   5  10   0        2.26        2.24      2.29 o 
   6  10   0       10.70       14.01      2.87 o 
   7  10   0       11.19        7.32      2.87 o 
   0  11   0        6.20        3.51      2.26 o 
   1  11   0        0.13       -0.60      1.92 o 
   2  11   0       84.21       84.06      5.21 o 
   3  11   0        0.16       -1.04      2.31 o 
   4  11   0       36.46       35.90      3.61 o 
   2   0   1     2456.92     2195.98    124.52 o 
   4   0   1     2179.61     1869.63      8.21 o 
   6   0   1      100.34      100.30      2.06 o 
   8   0   1     1314.46     1326.28      9.78 o 
  10   0   1      154.07      152.43      3.99 o 
  12   0   1       35.92       34.58      3.78 o 
  14   0   1       12.38        9.10      3.30 o 
   1   1   1     3669.39     3606.04     44.01 o 
   2   1   1     3512.10     3418.24     16.09 o 
   3   1   1     6658.27     6296.14    136.32 o 
   4   1   1     1473.42     1468.05     37.53 o 
   5   1   1       52.44       46.24      2.07 o 
   6   1   1      965.14     1031.88      7.81 o 
   7   1   1      210.42      166.37      3.49 o 
   8   1   1       81.80       87.25      2.97 o 
   9   1   1      574.95      559.18      8.00 o 
  10   1   1       24.68       24.76      1.50 o 
  11   1   1      105.22      106.97      2.65 o 
  12   1   1        9.50       12.61      1.49 o 
  13   1   1       54.17       51.74      3.46 o 
  14   1   1       17.60       20.60      2.70 o 
  15   1   1        3.90        0.86      2.33 o 
   1   2   1     2571.76     2583.91     48.52 o 
   2   2   1     9672.11     9274.23     79.03 o 
   3   2   1     4928.92     4986.09     88.56 o 
   4   2   1     2486.77     2543.34     44.97 o 
   5   2   1     1527.09     1549.19     38.49 o 
   6   2   1     1117.52     1057.44     27.16 o 
   7   2   1      482.81      514.84      8.03 o 
   8   2   1      247.26      235.66      6.70 o 
   9   2   1      153.54      154.95      5.45 o 
  10   2   1      218.63      201.32      9.20 o 
  11   2   1       77.57       83.94      3.65 o 
  12   2   1        6.84        7.78      1.62 o 
  13   2   1       29.92       32.11      2.90 o 
  14   2   1        1.41        0.87      2.09 o 
  15   2   1       15.18       11.96      3.95 o 
   1   3   1     2790.12     2497.77    118.47 o 
   2   3   1      117.41      112.97      2.73 o 
   3   3   1     1832.26     1948.00     36.13 o 
   4   3   1     2071.71     2159.50     21.78 o 
   5   3   1     2487.54     2328.83     40.82 o 
   6   3   1      445.62      478.98      9.93 o 
   7   3   1      884.10      914.85     23.32 o 
   8   3   1      605.56      607.37      8.59 o 
   9   3   1      700.45      666.26     16.15 o 
  10   3   1       28.32       25.95      1.67 o 
  11   3   1       23.69       22.87      1.68 o 
  12   3   1       21.47       18.59      1.97 o 
  13   3   1       10.68       10.48      1.83 o 
  14   3   1        3.31        5.09      2.22 o 
  15   3   1        4.62        4.52      3.24 o 
   1   4   1      156.57      159.20      2.53 o 
   2   4   1     1414.51     1576.73     16.98 o 
   3   4   1      771.09      820.85     15.52 o 
   4   4   1      500.05      564.55      5.21 o 
   5   4   1       40.59       37.37      1.79 o 
   6   4   1      145.21      145.33      2.56 o 
   7   4   1       75.29       78.96      2.34 o 
   8   4   1      737.85      730.40      9.89 o 
   9   4   1      145.85      151.88      5.83 o 
  10   4   1      146.21      139.04      3.49 o 
  11   4   1        6.54        4.13      1.57 o 
  12   4   1        3.74        0.70      1.50 o 
  13   4   1       10.54       13.12      2.54 o 
  14   4   1        1.45        0.18      2.10 o 
   1   5   1      384.87      386.57      9.16 o 
   2   5   1      232.36      247.52      6.38 o 
   3   5   1      529.35      513.91     10.55 o 
   4   5   1      186.83      169.20     16.80 o 
   5   5   1      187.86      172.45      3.40 o 
   6   5   1      364.79      347.91      4.62 o 
   7   5   1     1039.41     1030.42     17.58 o 
   8   5   1      337.40      354.84      5.72 o 
   9   5   1      415.95      405.72     15.92 o 
  10   5   1       12.67       11.43      1.74 o 
  11   5   1       12.65       11.71      1.86 o 
  12   5   1        9.30       10.32      2.38 o 
  13   5   1        2.49        0.01      2.12 o 
  14   5   1       10.05        9.33      2.72 o 
   1   6   1       87.49       92.18      2.37 o 
   2   6   1      432.14      438.68     16.07 o 
   3   6   1       29.66       32.59      2.12 o 
   4   6   1       19.68       18.75      1.66 o 
   5   6   1      309.89      289.04     13.86 o 
   6   6   1        3.69        4.71      1.55 o 
   7   6   1      135.86      135.33      3.62 o 
   8   6   1      122.47      114.57      3.54 o 
   9   6   1       28.77       25.07      2.34 o 
  10   6   1       53.14       54.05      3.73 o 
  11   6   1       98.25       94.06      4.51 o 
  12   6   1       15.05       14.13      2.76 o 
  13   6   1        5.45        6.33      2.56 o 
   1   7   1      444.81      446.62     14.75 o 
   2   7   1       81.06       78.51      4.30 o 
   3   7   1      164.07      158.91      6.92 o 
   4   7   1      563.92      532.30     19.79 o 
   5   7   1       56.00       54.75      2.92 o 
   6   7   1      149.05      163.88      8.21 o 
   7   7   1      134.21      128.21      3.66 o 
   8   7   1       35.76       33.34      2.43 o 
   9   7   1        8.73        8.68      2.28 o 
  10   7   1       46.68       46.72      3.92 o 
  11   7   1        2.92        2.50      2.53 o 
  12   7   1       14.09       17.95      4.81 o 
   1   8   1      134.39      130.45      4.47 o 
   2   8   1       11.74       10.64      1.51 o 
   3   8   1      249.11      234.76     11.98 o 
   4   8   1        5.64        5.28      1.61 o 
   5   8   1      133.46      127.99      4.49 o 
   6   8   1       29.21       28.93      2.22 o 
   7   8   1      101.63      100.46      3.56 o 
   8   8   1        7.05        6.31      3.20 o 
   9   8   1       43.10       41.90      4.07 o 
  10   8   1        4.77        4.68      2.45 o 
  11   8   1       17.00       21.15      6.20 o 
   1   9   1       49.21       47.22      2.38 o 
   2   9   1       14.19       12.16      1.76 o 
   3   9   1       33.24       36.84      2.45 o 
   4   9   1       15.99       13.59      2.06 o 
   5   9   1       35.03       37.35      3.30 o 
   6   9   1        9.65        9.84      1.86 o 
   7   9   1        2.76        1.45      2.25 o 
   8   9   1       45.76       48.17      3.82 o 
   9   9   1       14.35       18.21      2.98 o 
   1  10   1       13.53       15.10      1.97 o 
   2  10   1        1.35        0.71      1.63 o 
   3  10   1       28.07       24.88      2.24 o 
   4  10   1        4.87        2.43      1.75 o 
   5  10   1       48.79       56.28      4.17 o 
   6  10   1        3.99        4.58      2.63 o 
   7  10   1      117.98      133.15      5.47 o 
   1  11   1        3.58        3.30      1.81 o 
   2  11   1       14.34       19.55      2.37 o 
   3  11   1        0.14       -1.65      1.65 o 
   4  11   1       18.09       20.80      3.65 o 
   0   0   2     6305.39     5976.24     51.30 o 
   2   0   2    31318.45    24673.88   2534.66 o 
   4   0   2     1357.61     1304.19     25.14 o 
   6   0   2      519.29      518.52      4.15 o 
   8   0   2      135.85      139.16      2.82 o 
  10   0   2       64.44       66.83      3.65 o 
  12   0   2      110.64      104.31      3.92 o 
  14   0   2       16.74       19.14      3.85 o 
   0   1   2       29.42       42.07      1.48 o 
   1   1   2     3713.48     3656.06     79.55 o 
   2   1   2    16078.90    14538.62    405.12 o 
   3   1   2     4912.65     4607.27     57.86 o 
   4   1   2      716.32      662.79     16.10 o 
   5   1   2     1366.11     1450.19     25.88 o 
   6   1   2      365.81      365.67      8.26 o 
   7   1   2      269.39      322.49      2.79 o 
   8   1   2       35.72       40.26      1.56 o 
   9   1   2      229.58      222.94      2.76 o 
  10   1   2      297.86      293.99      3.28 o 
  11   1   2      587.80      582.74      8.85 o 
  12   1   2       20.68       19.12      2.32 o 
  13   1   2       38.81       40.17      2.68 o 
  14   1   2        4.42        5.98      3.61 o 
  15   1   2       20.58       31.47      5.56 o 
   0   2   2     7399.10     6833.33     41.65 o 
   1   2   2     4940.44     4989.21     87.58 o 
   2   2   2     2783.53     2601.47     58.45 o 
   3   2   2     1284.85     1304.07      6.55 o 
   4   2   2      407.48      462.48      6.43 o 
   5   2   2      856.28      940.45     18.78 o 
   6   2   2      835.62      792.86     13.11 o 
   7   2   2      304.80      297.80      6.91 o 
   8   2   2      148.09      149.60      3.13 o 
   9   2   2       44.66       49.95      2.45 o 
  10   2   2      506.22      481.28      7.12 o 
  11   2   2       60.68       60.15      2.71 o 
  12   2   2      326.53      319.29      7.48 o 
  13   2   2       32.17       36.21      2.51 o 
  14   2   2       96.92       96.37      3.69 o 
  15   2   2       10.11        7.79      3.71 o 
   0   3   2      821.55      907.09      8.38 o 
   1   3   2     3682.48     3731.30     28.10 o 
   2   3   2       48.08       41.81      3.40 o 
   3   3   2      814.64      853.04      5.70 o 
   4   3   2       10.53       10.22      0.86 o 
   5   3   2     1511.57     1616.34     12.33 o 
   6   3   2      262.56      267.82      4.59 o 
   7   3   2      161.82      163.70      4.52 o 
   8   3   2      139.54      145.69      3.20 o 
   9   3   2       78.12       67.25      3.05 o 
  10   3   2       13.17       14.28      1.63 o 
  11   3   2      125.30      121.01      3.73 o 
  12   3   2      139.85      139.23      4.09 o 
  13   3   2       40.00       44.80      2.71 o 
  14   3   2       42.18       38.74      2.68 o 
  15   3   2       14.60       15.57      3.00 o 
   0   4   2     3248.92     3310.89     46.10 o 
   1   4   2      117.27      125.75      2.59 o 
   2   4   2     2025.02     2198.90     69.06 o 
   3   4   2      422.03      451.67      7.88 o 
   4   4   2     1685.20     1891.90     20.38 o 
   5   4   2        4.06        3.73      0.94 o 
   6   4   2      171.37      199.25      2.94 o 
   7   4   2        3.96        4.05      1.07 o 
   8   4   2      167.81      150.81      3.72 o 
   9   4   2       59.91       55.32      2.81 o 
  10   4   2       89.26       88.01      3.10 o 
  11   4   2       16.47       17.14      2.73 o 
  12   4   2       29.49       31.84      2.34 o 
  13   4   2       22.69       26.79      2.30 o 
  14   4   2       16.81       17.02      2.76 o 
   0   5   2     2309.46     2294.09     66.83 o 
   1   5   2      719.87      748.89     12.70 o 
   2   5   2       42.17       34.43      1.53 o 
   3   5   2     1017.01      981.77     55.39 o 
   4   5   2       60.73       63.44      2.04 o 
   5   5   2      336.02      318.04      4.37 o 
   6   5   2       37.74       36.40      2.22 o 
   7   5   2      107.14      102.97      3.29 o 
   8   5   2       80.50       71.77      3.17 o 
   9   5   2      183.98      182.90      9.17 o 
  10   5   2      113.95      121.78      4.57 o 
  11   5   2       52.06       48.10      2.88 o 
  12   5   2        5.62        9.52      2.36 o 
  13   5   2       14.61       13.58      3.75 o 
  14   5   2       22.03       25.01      3.26 o 
   0   6   2       56.23       62.64      2.94 o 
   1   6   2      416.03      361.89      6.79 o 
   2   6   2      301.42      298.47      8.96 o 
   3   6   2      438.02      364.78     27.02 o 
   4   6   2      489.41      469.38      9.14 o 
   5   6   2      383.31      351.93     14.42 o 
   6   6   2      156.44      157.57      4.26 o 
   7   6   2      218.68      209.02      4.29 o 
   8   6   2       90.10       91.85      3.36 o 
   9   6   2      167.61      164.15      4.60 o 
  10   6   2       37.50       40.72      4.01 o 
  11   6   2       25.53       21.79      2.76 o 
  12   6   2       52.39       61.05      4.12 o 
  13   6   2       15.67       19.37      3.91 o 
   0   7   2      245.12      230.25      7.82 o 
   1   7   2      305.68      303.08     11.45 o 
   2   7   2      173.53      165.70      6.35 o 
   3   7   2       40.53       40.06      2.41 o 
   4   7   2      292.36      294.23     13.31 o 
   5   7   2       17.69       19.82      2.00 o 
   6   7   2      186.57      169.13      7.49 o 
   7   7   2       51.67       47.67      2.87 o 
   8   7   2       13.69       14.61      1.91 o 
   9   7   2       28.95       25.95      2.26 o 
  10   7   2       71.31       74.25      7.76 o 
  11   7   2       14.89        9.57      2.68 o 
  12   7   2       18.49       21.67      3.17 o 
   0   8   2      260.91      273.53     19.21 o 
   1   8   2      888.46      831.79     28.78 o 
   2   8   2      258.85      275.40      8.80 o 
   3   8   2       13.03       11.50      1.70 o 
   4   8   2       76.64       71.68      5.07 o 
   5   8   2       13.10       15.57      1.91 o 
   6   8   2       53.38       50.08      2.94 o 
   7   8   2      104.29      107.91      5.74 o 
   8   8   2       10.38        8.71      1.86 o 
   9   8   2       35.97       38.43      3.46 o 
  10   8   2        4.44        3.61      2.32 o 
  11   8   2       17.68       12.27      2.90 o 
   0   9   2      129.09      138.63      5.18 o 
   1   9   2       56.06       60.12      2.50 o 
   2   9   2       54.08       49.77      2.38 o 
   3   9   2       50.88       47.21      2.81 o 
   4   9   2       54.87       55.35      4.11 o 
   5   9   2        7.35        5.36      1.77 o 
   6   9   2       17.76       16.18      2.08 o 
   7   9   2       65.90       67.59      4.20 o 
   8   9   2       21.94       27.28      3.18 o 
   9   9   2        0.08       -0.75      2.23 o 
   0  10   2      152.76      137.61     14.04 o 
   1  10   2       95.74       99.47      3.06 o 
   2  10   2       20.79       19.59      3.35 o 
   3  10   2       60.55       62.92      4.55 o 
   4  10   2        2.87        0.42      1.65 o 
   5  10   2       23.88       25.24      5.23 o 
   6  10   2       28.05       28.25      3.30 o 
   7  10   2        6.69        7.27      3.10 o 
   0  11   2      103.96      109.90      4.87 o 
   1  11   2        0.62       -0.67      1.62 o 
   2  11   2       86.30       81.35      5.88 o 
   3  11   2        6.85        6.00      1.91 o 
   4  11   2       37.35       39.75      3.85 o 
   2   0   3    10704.73    10214.31    176.78 o 
   4   0   3      215.91      235.83      5.18 o 
   6   0   3     2258.13     2251.24     50.08 o 
   8   0   3      639.55      612.28     11.62 o 
  10   0   3      297.77      281.30      8.15 o 
  12   0   3       62.28       59.10      5.29 o 
  14   0   3       12.80       19.21      3.81 o 
   1   1   3     4808.85     4692.55     50.70 o 
   2   1   3    12395.94    11811.17    124.64 o 
   3   1   3     2077.40     1864.42     38.24 o 
   4   1   3       95.21       92.72      1.21 o 
   5   1   3      154.57      126.00      2.09 o 
   6   1   3      646.66      684.09     11.14 o 
   7   1   3      662.84      575.32      6.90 o 
   8   1   3      233.13      270.98      3.46 o 
   9   1   3      830.96      816.60      7.56 o 
  10   1   3       41.11       36.83      1.61 o 
  11   1   3      280.75      280.45      4.05 o 
  12   1   3       58.26       65.70      2.60 o 
  13   1   3       67.76       64.58      7.22 o 
  14   1   3        6.73        7.34      3.02 o 
  15   1   3       20.04       17.99      2.84 o 
   1   2   3      322.90      338.37      3.64 o 
   2   2   3      819.22      855.14     17.08 o 
   3   2   3      214.61      237.58      6.39 o 
   4   2   3        5.39        9.27      1.36 o 
   5   2   3      888.85      949.32     13.66 o 
   6   2   3      688.26      659.25      5.21 o 
   7   2   3      111.07      127.13      2.82 o 
   8   2   3     1023.34     1034.32     26.94 o 
   9   2   3       91.98       95.64      2.13 o 
  10   2   3      130.03      131.80      3.34 o 
  11   2   3        4.78        3.27      1.45 o 
  12   2   3        9.47       11.03      1.59 o 
  13   2   3       30.93       28.57      2.04 o 
  14   2   3        4.13        7.14      4.33 o 
  15   2   3       10.84        8.61      2.73 o 
   1   3   3     1592.17     1647.15     15.31 o 
   2   3   3     1048.64     1099.03      9.27 o 
   3   3   3      178.76      197.46      2.14 o 
   4   3   3        2.72        3.37      0.87 o 
   5   3   3      930.63      987.90     15.06 o 
   6   3   3      572.21      562.64     16.16 o 
   7   3   3     1148.33     1151.02      8.83 o 
   8   3   3       76.03       75.43      4.04 o 
   9   3   3      292.50      282.11      6.13 o 
  10   3   3       18.00       19.88      2.80 o 
  11   3   3       21.56       18.90      1.81 o 
  12   3   3       10.81       12.38      1.84 o 
  13   3   3       38.04       38.22      2.72 o 
  14   3   3       11.93        9.22      2.37 o 
  15   3   3        5.28        7.00      2.63 o 
   1   4   3      341.20      363.41      4.45 o 
   2   4   3     1749.96     1768.80     25.04 o 
   3   4   3      357.11      368.64      8.67 o 
   4   4   3      120.39      141.49      2.39 o 
   5   4   3      508.17      523.92      8.96 o 
   6   4   3       50.75       54.49      3.02 o 
   7   4   3      234.88      238.36      3.40 o 
   8   4   3      554.27      530.31     11.84 o 
   9   4   3       69.44       70.15      2.58 o 
  10   4   3      143.51      136.67      3.75 o 
  11   4   3      123.99      120.36      5.71 o 
  12   4   3       25.69       22.98      2.15 o 
  13   4   3        3.92        4.19      1.72 o 
  14   4   3        5.14        2.18      2.08 o 
   1   5   3      175.55      167.15      2.47 o 
   2   5   3      198.47      222.48      6.50 o 
   3   5   3      865.16      877.29     13.97 o 
   4   5   3      939.27      968.38     10.60 o 
   5   5   3       64.48       70.08      2.50 o 
   6   5   3      557.21      559.18      5.95 o 
   7   5   3      640.80      606.53     12.57 o 
   8   5   3       26.12       27.86      2.86 o 
   9   5   3      454.39      455.32     20.84 o 
  10   5   3      187.01      176.05      7.96 o 
  11   5   3       41.39       41.11      3.19 o 
  12   5   3       10.94       12.56      2.03 o 
  13   5   3        0.11       -1.08      2.18 o 
  14   5   3        2.62        4.35      2.04 o 
   1   6   3      256.28      268.70      3.85 o 
   2   6   3      547.87      550.73     11.49 o 
   3   6   3      172.34      174.60      6.41 o 
   4   6   3      174.49      180.51      5.61 o 
   5   6   3      504.05      480.43     10.02 o 
   6   6   3       11.84        9.84      2.04 o 
   7   6   3      150.63      151.82      3.86 o 
   8   6   3       92.93       86.97      3.26 o 
   9   6   3      110.10      115.90      4.25 o 
  10   6   3       14.39       14.84      2.04 o 
  11   6   3      206.07      208.16      5.26 o 
  12   6   3        9.39       11.31      2.61 o 
  13   6   3       10.26       14.75      2.90 o 
   1   7   3       85.70       79.33      3.11 o 
   2   7   3       79.26       80.89      3.28 o 
   3   7   3      273.07      269.87      6.27 o 
   4   7   3      383.50      394.94     20.39 o 
   5   7   3      386.73      371.57      6.53 o 
   6   7   3      452.30      440.95     16.89 o 
   7   7   3       73.09       74.41      3.18 o 
   8   7   3       27.55       24.83      2.23 o 
   9   7   3      124.38      114.98      3.68 o 
  10   7   3       50.22       55.28      3.08 o 
  11   7   3        4.05        2.63      2.33 o 
  12   7   3       32.36       31.09      7.83 o 
   1   8   3       71.37       74.19      2.73 o 
   2   8   3       62.20       58.59      3.21 o 
   3   8   3       85.45       74.31      4.67 o 
   4   8   3       11.25       11.65      1.84 o 
   5   8   3      192.09      187.98      9.61 o 
   6   8   3       17.58       18.74      2.12 o 
   7   8   3       70.26       73.25      3.31 o 
   8   8   3       28.94       30.28      3.55 o 
   9   8   3       23.95       22.28      2.26 o 
  10   8   3       11.84       11.59      3.22 o 
  11   8   3       17.77       15.09      2.98 o 
   1   9   3       25.80       25.27      1.91 o 
   2   9   3       11.46       10.26      1.60 o 
   3   9   3       41.19       43.30      2.71 o 
   4   9   3      187.31      177.80     11.42 o 
   5   9   3       21.30       25.49      2.22 o 
   6   9   3       43.48       50.65      3.09 o 
   7   9   3       19.91       21.60      2.43 o 
   8   9   3       15.45       18.41      3.00 o 
   9   9   3       21.34       22.43      3.22 o 
   1  10   3        0.64       -0.54      1.49 o 
   2  10   3        1.93        1.49      1.47 o 
   3  10   3       17.81       17.20      2.10 o 
   4  10   3       17.24       15.58      2.73 o 
   5  10   3       45.80       41.41      2.78 o 
   6  10   3        2.35        1.04      1.74 o 
   7  10   3        4.89        2.91      2.61 o 
   1  11   3       14.84       10.29      1.87 o 
   2  11   3        3.91        4.29      1.86 o 
   3  11   3        0.33       -1.01      1.69 o 
   4  11   3       18.67       24.94      2.74 o 
   0   0   4    31764.06    24658.42    153.89 o 
   2   0   4       64.75       52.64      3.25 o 
   4   0   4     3285.79     3411.02     48.86 o 
   6   0   4      321.83      392.61      3.83 o 
   8   0   4      129.81      157.26      4.13 o 
  10   0   4      879.65      853.61     15.95 o 
  12   0   4        9.24        4.64      2.77 o 
  14   0   4       49.33       54.39      5.82 o 
   0   1   4    21542.10    19439.68    346.36 o 
   1   1   4     2309.14     2259.14     14.82 o 
   2   1   4     6488.37     6384.31     75.20 o 
   3   1   4     6874.08     6829.80     72.62 o 
   4   1   4      494.86      540.30      7.66 o 
   5   1   4      130.15      129.66      2.05 o 
   6   1   4      114.53      113.38      2.78 o 
   7   1   4      275.61      310.39      5.10 o 
   8   1   4       79.59       75.15      1.93 o 
   9   1   4      741.86      735.31      9.37 o 
  10   1   4       20.08       18.65      1.55 o 
  11   1   4      462.45      445.72      9.35 o 
  12   1   4       48.63       51.30      2.86 o 
  13   1   4       60.60       66.32      3.95 o 
  14   1   4        3.99        2.38      2.24 o 
  15   1   4       67.27       82.31      9.02 o 
   0   2   4    10636.16    10211.13    181.93 o 
   1   2   4      601.86      590.84      3.21 o 
   2   2   4      201.67      203.41      3.70 o 
   3   2   4     1473.90     1472.50     29.25 o 
   4   2   4      390.30      381.55      4.95 o 
   5   2   4      347.62      381.49     12.31 o 
   6   2   4      162.90      165.25      2.89 o 
   7   2   4      172.72      184.83      2.29 o 
   8   2   4      836.67      791.93      9.89 o 
   9   2   4       95.39       97.95      3.42 o 
  10   2   4      916.04      885.91     18.63 o 
  11   2   4        6.40        5.57      1.38 o 
  12   2   4      207.19      193.50      5.01 o 
  13   2   4       34.51       30.69      2.44 o 
  14   2   4      158.83      159.92      4.48 o 
  15   2   4       12.29        9.57      2.70 o 
   0   3   4      761.32      865.29     14.91 o 
   1   3   4     1471.48     1404.87     11.02 o 
   2   3   4     1516.31     1536.72     21.68 o 
   3   3   4      583.36      616.20      9.69 o 
   4   3   4      539.04      557.62      8.24 o 
   5   3   4      538.20      597.78      6.96 o 
   6   3   4      118.25      141.16      2.96 o 
   7   3   4       17.34       21.70      1.60 o 
   8   3   4      302.98      302.28      4.90 o 
   9   3   4      270.03      263.88      4.88 o 
  10   3   4      107.72      107.23      3.33 o 
  11   3   4       35.44       35.48      2.06 o 
  12   3   4       19.39       20.48      1.84 o 
  13   3   4       86.27       92.49      4.20 o 
  14   3   4       76.50       74.42      4.28 o 
   0   4   4     3876.49     4269.81     53.21 o 
   1   4   4     1603.20     1761.29     21.46 o 
   2   4   4     3896.98     3961.85     43.68 o 
   3   4   4      760.24      732.09     12.97 o 
   4   4   4      489.02      466.95     14.61 o 
   5   4   4       16.28       19.11      1.30 o 
   6   4   4      190.36      216.53      3.47 o 
   7   4   4       15.77       18.80      1.48 o 
   8   4   4       15.38       13.73      1.45 o 
   9   4   4      126.44      125.04      3.18 o 
  10   4   4       24.62       27.80      3.21 o 
  11   4   4       27.01       24.23      2.16 o 
  12   4   4       57.44       56.05      2.64 o 
  13   4   4       22.54       22.24      2.04 o 
  14   4   4       25.14       27.90      2.16 o 
   0   5   4      194.08      201.30      3.17 o 
   1   5   4      749.94      740.86     28.33 o 
   2   5   4      463.11      463.70      9.50 o 
   3   5   4      124.15      129.26      2.02 o 
   4   5   4        6.22        5.00      1.12 o 
   5   5   4      188.33      200.97      5.05 o 
   6   5   4      114.72      113.55      3.15 o 
   7   5   4      292.21      283.95      8.33 o 
   8   5   4      147.54      146.23      3.73 o 
   9   5   4        1.80        4.25      1.64 o 
  10   5   4       85.92       88.84      5.45 o 
  11   5   4       39.57       36.33      2.50 o 
  12   5   4        7.22        6.36      1.91 o 
  13   5   4       39.76       36.01      2.36 o 
   0   6   4      496.97      474.92     10.77 o 
   1   6   4      143.79      116.56      3.32 o 
   2   6   4      173.54      179.43      4.03 o 
   3   6   4      221.03      190.97      7.18 o 
   4   6   4       50.09       49.23      2.80 o 
   5   6   4       36.60       36.65      2.47 o 
   6   6   4      360.76      356.63     17.60 o 
   7   6   4       51.42       53.03      2.95 o 
   8   6   4      157.16      158.19      4.03 o 
   9   6   4      107.14      101.83      4.48 o 
  10   6   4       87.91       92.50      3.51 o 
  11   6   4       69.39       75.46      3.59 o 
  12   6   4       70.90       69.34      2.98 o 
  13   6   4       34.15       40.33      3.10 o 
   0   7   4        2.46        2.70      1.65 o 
   1   7   4       52.00       59.46      2.07 o 
   2   7   4      377.78      345.20      9.82 o 
   3   7   4      644.93      639.63     11.23 o 
   4   7   4        5.70        7.28      1.62 o 
   5   7   4      467.06      447.61     19.06 o 
   6   7   4       43.72       42.70      2.88 o 
   7   7   4       98.21      100.20      3.84 o 
   8   7   4       14.64       13.67      2.01 o 
   9   7   4       68.35       67.54      3.22 o 
  10   7   4       44.36       46.59      3.00 o 
  11   7   4       17.80       17.63      2.29 o 
  12   7   4       24.80       24.82      2.71 o 
   0   8   4       38.10       33.16      2.87 o 
   1   8   4      214.71      210.63      6.40 o 
   2   8   4      240.29      236.24      7.96 o 
   3   8   4       67.20       58.68      2.52 o 
   4   8   4       76.69       72.65      3.08 o 
   5   8   4        8.40        7.56      1.75 o 
   6   8   4       15.28       14.76      1.99 o 
   7   8   4        1.48        0.75      1.66 o 
   8   8   4       14.83       10.81      2.02 o 
   9   8   4        9.66       10.23      1.93 o 
  10   8   4       17.96       15.47      2.75 o 
  11   8   4       13.76       12.20      2.85 o 
   0   9   4      208.44      211.59      6.11 o 
   1   9   4      115.06      107.58      3.05 o 
   2   9   4      287.11      284.13      9.12 o 
   3   9   4       16.26       15.47      2.05 o 
   4   9   4      151.30      141.79      8.03 o 
   5   9   4       16.24       20.18      2.18 o 
   6   9   4        8.38        9.31      1.93 o 
   7   9   4        0.90       -1.73      1.73 o 
   8   9   4       24.40       28.66      2.64 o 
   9   9   4       12.97       12.42      2.92 o 
   0  10   4      144.57      143.79     10.23 o 
   1  10   4       88.00       93.52      3.05 o 
   2  10   4        7.12        4.38      1.61 o 
   3  10   4      112.34      110.35      5.66 o 
   4  10   4        0.67        0.82      1.64 o 
   5  10   4       33.62       24.82      2.65 o 
   6  10   4        1.85       -0.07      1.85 o 
   7  10   4       10.09        7.45      2.17 o 
   0  11   4       86.24       89.17      7.30 o 
   1  11   4        7.80        4.83      1.70 o 
   2  11   4       95.85       93.05      4.30 o 
   3  11   4       10.33        9.98      2.09 o 
   4  11   4       90.33       88.24      8.67 o 
   2   0   5     5061.29     4966.92     17.41 o 
   4   0   5      444.57      618.82      7.59 o 
   6   0   5     1180.29     1118.76     30.67 o 
   8   0   5      794.04      798.52     16.48 o 
  10   0   5      872.90      843.05     24.05 o 
  12   0   5       70.99       73.73      5.47 o 
  14   0   5       13.46       15.20      3.65 o 
   1   1   5     2646.42     2743.49     22.40 o 
   2   1   5     1249.33     1233.43     29.11 o 
   3   1   5     4851.14     4931.08     28.91 o 
   4   1   5      705.52      725.87      7.14 o 
   5   1   5     2470.11     2565.23     28.34 o 
   6   1   5       32.06       32.10      1.25 o 
   7   1   5     1118.09     1130.37      9.28 o 
   8   1   5      178.68      187.68      2.65 o 
   9   1   5      596.15      592.46     14.62 o 
  10   1   5       10.30        8.17      1.39 o 
  11   1   5      364.08      356.50      4.63 o 
  12   1   5        8.61        4.74      1.71 o 
  13   1   5       21.04       22.82      2.28 o 
  14   1   5       18.28       23.33      5.31 o 
  15   1   5        3.53        4.23      2.50 o 
   1   2   5      351.74      335.31      2.77 o 
   2   2   5     2227.56     2246.06     15.75 o 
   3   2   5      369.43      420.57      6.42 o 
   4   2   5     1023.42      978.89     22.74 o 
   5   2   5      278.30      268.00      4.68 o 
   6   2   5      446.84      486.56      7.97 o 
   7   2   5        0.58        1.05      0.62 o 
   8   2   5      294.98      281.29     18.97 o 
   9   2   5      128.42      129.42      2.93 o 
  10   2   5      230.82      232.17      3.81 o 
  11   2   5        4.28        4.08      1.37 o 
  12   2   5        5.46        5.36      1.55 o 
  13   2   5       14.21       12.63      2.02 o 
  14   2   5        1.47        1.07      2.15 o 
  15   2   5        0.02       -0.80      3.22 o 
   1   3   5      939.69      937.62      9.14 o 
   2   3   5      148.85      164.62      2.13 o 
   3   3   5      564.70      554.15      5.87 o 
   4   3   5      669.73      692.31     11.86 o 
   5   3   5      237.75      220.58      3.18 o 
   6   3   5      198.39      189.80      6.06 o 
   7   3   5      129.63      115.03      3.25 o 
   8   3   5      120.66      119.91      2.83 o 
   9   3   5      287.36      282.92     11.50 o 
  10   3   5        8.32        8.86      1.48 o 
  11   3   5        5.52        7.58      1.47 o 
  12   3   5       48.71       50.35      2.62 o 
  13   3   5        3.78        3.64      1.80 o 
  14   3   5        4.01        5.67      2.45 o 
   1   4   5      664.25      687.80      6.50 o 
   2   4   5     1731.61     1864.39     20.97 o 
   3   4   5      219.29      203.89      2.01 o 
   4   4   5       92.50       87.09      1.91 o 
   5   4   5       34.62       34.26      2.00 o 
   6   4   5      187.42      183.98      2.76 o 
   7   4   5      125.08      121.50      2.99 o 
   8   4   5      228.78      202.09      3.09 o 
   9   4   5      115.19      113.57      4.38 o 
  10   4   5      168.78      161.75      5.32 o 
  11   4   5       67.24       62.59      3.40 o 
  12   4   5       12.38       10.02      1.67 o 
  13   4   5       10.53        8.10      1.70 o 
  14   4   5        4.51        2.48      1.87 o 
   1   5   5      248.32      230.61      3.45 o 
   2   5   5        3.54        3.83      0.70 o 
   3   5   5      171.81      171.22      2.08 o 
   4   5   5      334.65      322.96      3.55 o 
   5   5   5      123.76      116.39      2.38 o 
   6   5   5      461.64      491.69      9.87 o 
   7   5   5      371.69      361.07      7.57 o 
   8   5   5      350.73      337.27     11.60 o 
   9   5   5       81.98       84.95      4.20 o 
  10   5   5       82.38       84.21      2.93 o 
  11   5   5       45.24       44.75      2.59 o 
  12   5   5       44.92       44.82      2.63 o 
  13   5   5        0.34        1.01      1.63 o 
   1   6   5      243.09      249.78      5.05 o 
   2   6   5      486.56      445.18      7.12 o 
   3   6   5      399.06      386.87      7.20 o 
   4   6   5      397.83      394.49      8.90 o 
   5   6   5      997.04      921.11     27.65 o 
   6   6   5       71.05       66.97      2.60 o 
   7   6   5      475.99      462.73     16.68 o 
   8   6   5      128.04      126.19      6.11 o 
   9   6   5       98.28       84.27      2.86 o 
  10   6   5       75.24       79.19      2.92 o 
  11   6   5       29.08       34.96      2.87 o 
  12   6   5        5.53        5.38      1.95 o 
  13   6   5       23.95       24.96      2.32 o 
   1   7   5       22.60       24.88      1.52 o 
   2   7   5       48.04       49.60      2.11 o 
   3   7   5       55.97       58.20      2.16 o 
   4   7   5       76.63       77.24      2.61 o 
   5   7   5       20.19       21.43      1.72 o 
   6   7   5       20.60       22.01      1.72 o 
   7   7   5      298.04      291.19      8.95 o 
   8   7   5       43.27       42.45      2.40 o 
   9   7   5      129.25      123.10      3.36 o 
  10   7   5       26.22       28.83      2.14 o 
  11   7   5        2.26        0.70      1.58 o 
  12   7   5       42.57       51.77      3.44 o 
   1   8   5       49.11       51.26      2.45 o 
   2   8   5       27.67       26.25      1.91 o 
   3   8   5      192.32      188.36      4.49 o 
   4   8   5       96.42       98.26      3.64 o 
   5   8   5       28.37       28.44      2.34 o 
   6   8   5       20.65       19.99      2.21 o 
   7   8   5      146.52      144.43      3.53 o 
   8   8   5       25.87       28.13      2.06 o 
   9   8   5       58.20       62.16      4.05 o 
  10   8   5        5.11        3.26      1.69 o 
   1   9   5      116.91      112.51      5.37 o 
   2   9   5       52.31       53.88      2.64 o 
   3   9   5       37.70       30.73      2.05 o 
   4   9   5       13.01       16.78      2.64 o 
   5   9   5       33.52       34.96      2.59 o 
   6   9   5      101.13       99.55      6.75 o 
   7   9   5       10.92       12.68      2.14 o 
   8   9   5       32.64       34.63      2.83 o 
   9   9   5        8.27       10.23      2.13 o 
   1  10   5        0.56       -0.83      1.49 o 
   2  10   5        1.02        1.13      1.50 o 
   3  10   5       16.21       14.35      2.14 o 
   4  10   5        2.30        1.88      1.72 o 
   5  10   5       29.60       30.71      2.56 o 
   6  10   5        6.21        6.50      2.00 o 
   7  10   5       36.04       42.14      3.14 o 
   1  11   5        6.94        6.25      1.79 o 
   2  11   5       11.63       15.22      2.01 o 
   3  11   5        4.66        4.25      1.98 o 
   0   0   6    17536.11    16467.81    147.89 o 
   2   0   6      585.32      583.80     30.72 o 
   4   0   6     2083.54     2227.64     23.81 o 
   6   0   6       65.66       91.69      2.27 o 
   8   0   6      137.73      144.92      4.03 o 
  10   0   6       73.46       71.89      4.15 o 
  12   0   6       58.74       57.33      5.51 o 
  14   0   6      129.00      142.74      7.46 o 
   0   1   6     1408.92     1481.01      6.18 o 
   1   1   6      302.48      281.79      3.75 o 
   2   1   6      278.87      279.55      2.91 o 
   3   1   6      737.56      733.14      5.77 o 
   4   1   6     1544.11     1675.43     16.77 o 
   5   1   6      162.33      154.14      2.68 o 
   6   1   6      121.92      135.45      2.13 o 
   7   1   6       39.65       55.08      1.58 o 
   8   1   6       23.23       28.75      1.52 o 
   9   1   6      426.55      398.06      7.64 o 
  10   1   6      160.13      160.41      4.02 o 
  11   1   6      217.96      198.68      4.28 o 
  12   1   6        3.73        2.13      1.70 o 
  13   1   6       65.83       61.99      4.89 o 
  14   1   6        1.83       -1.93      2.38 o 
  15   1   6       50.76       61.10      8.48 o 
   0   2   6      430.84      539.22      6.13 o 
   1   2   6      351.98      384.34      4.09 o 
   2   2   6       48.54       49.37      1.26 o 
   3   2   6     2271.34     2393.18     18.24 o 
   4   2   6       47.58       50.74      2.91 o 
   5   2   6     1139.17     1230.29     16.67 o 
   6   2   6        7.63        9.97      1.09 o 
   7   2   6        2.48        0.79      0.98 o 
   8   2   6       49.33       51.20      2.64 o 
   9   2   6       54.45       49.32      2.49 o 
  10   2   6      692.27      707.87     12.78 o 
  11   2   6       24.08       23.33      1.78 o 
  12   2   6      416.17      418.73     16.30 o 
  13   2   6       36.67       36.33      2.68 o 
  14   2   6       32.94       33.73      2.73 o 
   0   3   6     1587.03     1766.48     24.79 o 
   1   3   6      354.19      355.85      2.63 o 
   2   3   6       92.05       96.11      1.47 o 
   3   3   6       94.19      116.80      1.72 o 
   4   3   6      246.04      263.79      4.87 o 
   5   3   6       39.10       38.51      1.65 o 
   6   3   6       51.14       51.32      2.14 o 
   7   3   6       95.22       98.24      3.56 o 
   8   3   6       23.10       21.66      1.58 o 
   9   3   6       85.03       76.35      2.68 o 
  10   3   6       30.16       30.79      1.91 o 
  11   3   6      578.23      579.87     15.69 o 
  12   3   6       70.01       77.14      4.55 o 
  13   3   6       40.91       39.10      3.05 o 
  14   3   6       17.99       20.72      2.41 o 
   0   4   6      248.60      200.43      3.38 o 
   1   4   6      419.40      412.33      3.70 o 
   2   4   6        7.95        6.16      0.69 o 
   3   4   6      481.52      499.55      4.40 o 
   4   4   6       99.86      107.03      1.93 o 
   5   4   6       19.59       17.75      1.09 o 
   6   4   6       65.88       65.10      2.14 o 
   7   4   6      226.21      216.80      4.70 o 
   8   4   6       26.87       29.72      2.17 o 
   9   4   6      133.75      126.08      3.82 o 
  10   4   6      147.91      143.71      5.49 o 
  11   4   6       36.51       40.73      2.03 o 
  12   4   6       15.99       15.69      1.82 o 
  13   4   6       46.00       49.70      3.56 o 
  14   4   6       16.33       19.46      2.55 o 
   0   5   6     1165.20     1186.39     28.09 o 
   1   5   6      706.05      663.33     23.67 o 
   2   5   6      765.99      755.63     11.72 o 
   3   5   6      193.78      191.04      2.97 o 
   4   5   6        5.24        4.88      0.92 o 
   5   5   6       17.50       19.00      1.22 o 
   6   5   6       63.16       63.69      2.64 o 
   7   5   6       50.41       48.12      2.22 o 
   8   5   6      104.39      105.31      4.70 o 
   9   5   6      102.10      100.20      2.90 o 
  10   5   6        6.25        5.93      1.55 o 
  11   5   6       67.50       69.65      3.02 o 
  12   5   6       41.12       46.57      2.64 o 
  13   5   6       22.18       25.80      2.23 o 
   0   6   6       12.04       12.34      1.51 o 
   1   6   6      194.75      199.26      4.91 o 
   2   6   6       26.97       26.50      1.51 o 
   3   6   6      193.37      195.85      3.94 o 
   4   6   6       46.26       43.93      2.75 o 
   5   6   6      187.82      166.46      3.46 o 
   6   6   6      156.78      154.50      3.27 o 
   7   6   6       40.74       40.33      2.35 o 
   8   6   6        5.23        3.29      1.44 o 
   9   6   6       17.85       16.74      1.83 o 
  10   6   6      203.33      199.49      5.53 o 
  11   6   6       34.61       38.58      2.67 o 
  12   6   6       35.43       38.11      2.75 o 
   0   7   6      163.34      151.67      5.46 o 
   1   7   6       99.17      102.53      3.35 o 
   2   7   6        1.21        0.15      1.08 o 
   3   7   6       22.23       21.42      1.52 o 
   4   7   6      452.40      424.81      8.82 o 
   5   7   6      342.22      347.43     12.73 o 
   6   7   6       28.23       26.81      1.86 o 
   7   7   6       34.87       41.84      2.38 o 
   8   7   6        7.74        7.51      1.74 o 
   9   7   6       15.36       15.98      1.91 o 
  10   7   6       19.54       17.41      1.87 o 
  11   7   6       55.08       57.70      2.93 o 
   0   8   6       19.90       23.15      2.60 o 
   1   8   6       41.00       35.58      3.16 o 
   2   8   6       35.49       37.39      2.12 o 
   3   8   6       83.53       78.58      2.45 o 
   4   8   6       39.09       37.08      2.64 o 
   5   8   6       25.77       19.41      2.10 o 
   6   8   6       26.23       22.07      2.25 o 
   7   8   6       40.95       37.13      2.62 o 
   8   8   6       29.94       30.46      2.39 o 
   9   8   6       14.45       17.75      1.98 o 
  10   8   6       50.71       53.88      2.94 o 
   0   9   6       75.94       73.86      6.49 o 
   1   9   6       21.15       22.18      1.93 o 
   2   9   6       77.24       83.01      3.69 o 
   3   9   6       45.84       45.86      2.49 o 
   4   9   6       77.33       83.17      5.76 o 
   5   9   6       13.26       13.08      2.10 o 
   6   9   6        8.09        6.25      1.90 o 
   7   9   6       13.02       11.59      2.11 o 
   8   9   6        6.18        8.19      2.10 o 
   9   9   6        7.47        5.77      2.03 o 
   0  10   6       41.62       41.30      3.47 o 
   1  10   6       87.54       92.77      3.52 o 
   2  10   6       54.26       58.42      2.77 o 
   3  10   6       66.59       63.23      3.31 o 
   4  10   6        6.99        3.71      1.84 o 
   5  10   6       23.49       16.44      2.25 o 
   6  10   6        3.80        4.34      1.99 o 
   0  11   6       10.08        8.73      2.54 o 
   1  11   6       19.70       21.48      2.16 o 
   2  11   6       36.61       36.85      2.55 o 
   2   0   7      244.34      233.37      2.64 o 
   4   0   7     1668.07     1825.96     19.32 o 
   6   0   7     1248.80     1235.47     30.76 o 
   8   0   7     1690.34     1499.20    242.46 o 
  10   0   7      354.34      345.75     14.21 o 
  12   0   7        0.88        0.99      1.92 o 
  14   0   7        1.09        1.67      3.11 o 
   1   1   7       89.77      104.09      1.25 o 
   2   1   7      148.86      162.26      2.80 o 
   3   1   7      930.59      934.89      6.54 o 
   4   1   7      368.63      422.05      4.39 o 
   5   1   7      512.99      547.12      5.77 o 
   6   1   7      251.43      254.01      6.46 o 
   7   1   7      430.95      430.44      7.14 o 
   8   1   7      227.14      220.96      3.07 o 
   9   1   7      488.18      485.37     13.46 o 
  10   1   7       31.35       28.45      2.13 o 
  11   1   7        3.82        4.97      1.69 o 
  12   1   7       28.91       29.57      2.46 o 
  13   1   7        1.78       -0.50      1.59 o 
  14   1   7       10.26        9.60      4.71 o 
   1   2   7      108.88      110.56      1.37 o 
   2   2   7      905.30      951.19      5.17 o 
   3   2   7     1410.33     1476.66      9.26 o 
   4   2   7     2765.03     2745.22     51.59 o 
   5   2   7      213.03      213.05      3.68 o 
   6   2   7      353.37      336.71      6.15 o 
   7   2   7      142.80      137.85      3.68 o 
   8   2   7      644.57      638.91     18.29 o 
   9   2   7      110.42      114.38      2.94 o 
  10   2   7       20.98       24.06      1.97 o 
  11   2   7       18.22       20.57      2.27 o 
  12   2   7       22.40       23.15      2.28 o 
  13   2   7       68.43       65.50      3.32 o 
  14   2   7        6.72        4.43      2.04 o 
   1   3   7      121.91      130.89      1.98 o 
   2   3   7      412.73      442.17      3.46 o 
   3   3   7     2331.73     2425.22     14.36 o 
   4   3   7      419.11      409.15      6.83 o 
   5   3   7       96.44       85.43      2.02 o 
   6   3   7       20.87       23.25      1.79 o 
   7   3   7      410.63      399.15      8.45 o 
   8   3   7       69.61       62.47      2.46 o 
   9   3   7      500.22      486.39     14.23 o 
  10   3   7       26.48       30.48      2.43 o 
  11   3   7       64.78       60.86      2.77 o 
  12   3   7        7.21        6.04      1.92 o 
  13   3   7        8.05        3.66      1.95 o 
  14   3   7       20.58       22.80      3.27 o 
   1   4   7      306.44      315.72      5.14 o 
   2   4   7      528.02      565.74      7.31 o 
   3   4   7      197.56      225.02      4.29 o 
   4   4   7       69.75       69.03      2.21 o 
   5   4   7       75.71       72.03      1.95 o 
   6   4   7       76.79       76.26      2.05 o 
   7   4   7       50.74       49.43      2.14 o 
   8   4   7      344.14      346.42     10.05 o 
   9   4   7      131.85      136.61      4.61 o 
  10   4   7      192.50      191.55      5.64 o 
  11   4   7       31.43       30.41      2.23 o 
  12   4   7       44.56       42.97      2.89 o 
  13   4   7        1.05        0.37      1.95 o 
   1   5   7      215.96      216.76      3.25 o 
   2   5   7       25.63       30.75      1.76 o 
   3   5   7        2.52        2.32      0.79 o 
   4   5   7      114.81      123.56      2.28 o 
   5   5   7      143.69      143.50      3.24 o 
   6   5   7      133.14      122.90      2.70 o 
   7   5   7      438.62      412.14     18.60 o 
   8   5   7      379.12      371.87      9.15 o 
   9   5   7      386.81      373.28     10.17 o 
  10   5   7       33.65       36.68      2.24 o 
  11   5   7       25.86       24.61      2.04 o 
  12   5   7        1.61        2.44      1.59 o 
  13   5   7       11.07       13.07      2.30 o 
   1   6   7       73.58       73.38      2.03 o 
   2   6   7      225.56      217.33      3.01 o 
   3   6   7      201.46      199.96      2.51 o 
   4   6   7       44.79       46.60      1.69 o 
   5   6   7       24.11       22.97      1.40 o 
   6   6   7      280.16      287.12      5.78 o 
   7   6   7      120.61      114.49      3.34 o 
   8   6   7       24.50       26.93      1.96 o 
   9   6   7       22.27       20.98      2.01 o 
  10   6   7       19.04       20.54      1.97 o 
  11   6   7       24.53       23.31      2.08 o 
  12   6   7       11.35       10.34      1.89 o 
   1   7   7      167.46      165.54      3.39 o 
   2   7   7       35.17       33.94      1.77 o 
   3   7   7      142.41      137.53      3.41 o 
   4   7   7      531.68      483.13      5.31 o 
   5   7   7       37.49       34.74      1.99 o 
   6   7   7      110.51      107.92      3.01 o 
   7   7   7       40.53       41.54      2.37 o 
   8   7   7       31.40       30.21      2.94 o 
   9   7   7       13.54       11.08      1.73 o 
  10   7   7       14.10       19.45      2.58 o 
  11   7   7       10.85        7.48      1.86 o 
   1   8   7       43.87       48.14      2.42 o 
   2   8   7        0.64       -0.93      1.12 o 
   3   8   7      109.85       96.07      5.61 o 
   4   8   7       39.67       33.15      2.44 o 
   5   8   7      185.83      183.78      6.97 o 
   6   8   7        4.48        2.95      1.76 o 
   7   8   7       99.56      100.59      3.66 o 
   8   8   7       13.66       17.81      2.34 o 
   9   8   7       46.28       45.51      4.41 o 
  10   8   7        4.06        5.18      1.78 o 
   1   9   7      109.88      114.61      6.15 o 
   2   9   7      120.92      121.44      5.72 o 
   3   9   7        3.48        2.03      1.50 o 
   4   9   7      120.13      119.67      3.90 o 
   5   9   7        2.86        2.41      1.73 o 
   6   9   7      109.47      116.68      5.57 o 
   7   9   7        3.19        1.88      1.86 o 
   8   9   7       12.73       13.26      2.30 o 
   1  10   7       31.46       30.08      2.39 o 
   2  10   7       27.07       28.73      2.19 o 
   3  10   7       37.77       41.81      2.54 o 
   4  10   7        4.41        4.24      1.87 o 
   5  10   7       61.92       63.11      4.36 o 
   6  10   7        7.68        7.20      2.12 o 
   1  11   7       10.51       10.33      1.96 o 
   0   0   8     3974.31     4143.31     42.49 o 
   2   0   8     4406.01     4711.80     70.91 o 
   4   0   8      711.03      740.84      5.60 o 
   6   0   8      786.60      786.97     20.56 o 
   8   0   8       98.17       89.00      3.88 o 
  10   0   8       39.00       33.08      4.24 o 
  12   0   8       81.64       90.05      4.24 o 
  14   0   8       82.06       98.29      7.16 o 
   0   1   8      912.13      974.68     39.43 o 
   1   1   8     1994.00     1934.16     10.66 o 
   2   1   8      247.89      264.62      2.65 o 
   3   1   8      250.31      250.83      4.24 o 
   4   1   8      193.24      189.20      1.64 o 
   5   1   8     1003.43     1026.56     13.49 o 
   6   1   8      326.06      314.21      6.55 o 
   7   1   8      601.55      632.99     15.14 o 
   8   1   8      118.43      118.27      2.52 o 
   9   1   8       22.50       25.11      1.87 o 
  10   1   8       64.55       67.53      2.70 o 
  11   1   8      163.34      157.19      4.14 o 
  12   1   8        2.32        1.36      1.68 o 
  13   1   8       91.01       90.74      3.72 o 
  14   1   8        1.51        0.33      1.82 o 
   0   2   8     2528.10     2648.34     34.83 o 
   1   2   8      362.55      329.17      3.82 o 
   2   2   8      875.65      951.36      9.19 o 
   3   2   8       34.26       43.52      2.82 o 
   4   2   8       43.33       43.63      1.48 o 
   5   2   8      213.27      214.85      3.35 o 
   6   2   8      140.02      136.83      2.70 o 
   7   2   8      270.52      288.44      4.27 o 
   8   2   8       47.77       46.86      2.29 o 
   9   2   8       73.87       74.69      3.53 o 
  10   2   8       46.30       43.43      2.80 o 
  11   2   8       72.06       77.43      3.38 o 
  12   2   8      186.47      165.69      5.06 o 
  13   2   8        0.87        2.61      1.85 o 
  14   2   8       62.37       70.95      4.78 o 
   0   3   8      850.93      923.73      9.65 o 
   1   3   8      121.56      106.02      2.09 o 
   2   3   8      414.08      442.45      5.75 o 
   3   3   8       68.67       68.35      1.38 o 
   4   3   8      117.40      115.10      3.36 o 
   5   3   8        5.66        9.03      0.93 o 
   6   3   8       13.38       12.84      1.37 o 
   7   3   8       77.57       81.08      2.54 o 
   8   3   8      216.52      214.71      6.76 o 
   9   3   8      207.32      218.49      4.16 o 
  10   3   8      111.14      107.46      3.10 o 
  11   3   8      117.13      116.16      4.32 o 
  12   3   8       31.86       39.44      3.44 o 
  13   3   8      101.88       95.51      4.05 o 
  14   3   8       32.06       30.40      3.68 o 
   0   4   8      784.77      851.82     16.75 o 
   1   4   8      395.33      374.66      7.16 o 
   2   4   8      708.63      756.11      8.84 o 
   3   4   8       41.27       37.40      1.24 o 
   4   4   8      189.86      201.41      4.05 o 
   5   4   8       19.34       22.85      1.25 o 
   6   4   8       55.32       52.44      2.41 o 
   7   4   8        6.68        8.39      1.49 o 
   8   4   8      276.04      275.83      8.57 o 
   9   4   8      156.52      156.21      4.11 o 
  10   4   8       93.28       96.85      3.03 o 
  11   4   8       40.02       42.93      2.42 o 
  12   4   8       53.56       54.80      3.13 o 
  13   4   8       32.47       32.05      3.35 o 
   0   5   8     1565.23     1624.93     38.06 o 
   1   5   8      240.60      232.76      4.41 o 
   2   5   8      234.54      249.17      3.41 o 
   3   5   8       58.05       54.41      1.66 o 
   4   5   8      414.44      400.31      6.34 o 
   5   5   8        1.76        0.43      0.98 o 
   6   5   8        4.29        2.45      1.04 o 
   7   5   8       22.25       23.30      1.62 o 
   8   5   8       18.13       14.50      1.50 o 
   9   5   8       75.23       75.85      2.55 o 
  10   5   8        8.68       10.17      1.69 o 
  11   5   8       44.83       49.48      2.72 o 
  12   5   8       24.65       26.32      2.19 o 
  13   5   8       56.83       61.55      3.77 o 
   0   6   8       35.90       39.55      2.61 o 
   1   6   8      695.36      689.98      8.02 o 
   2   6   8      386.74      385.19      7.38 o 
   3   6   8      462.09      428.36      4.27 o 
   4   6   8       68.05       62.72      1.84 o 
   5   6   8      315.05      311.00      7.70 o 
   6   6   8      110.40      104.69      2.62 o 
   7   6   8       63.58       62.68      2.68 o 
   8   6   8      117.65      123.03      3.22 o 
   9   6   8       10.12       11.35      1.71 o 
  10   6   8      112.12      115.62      3.42 o 
  11   6   8       16.80       18.01      2.08 o 
  12   6   8       47.63       44.38      2.71 o 
   0   7   8      375.77      378.50     12.88 o 
   1   7   8       57.83       56.48      2.18 o 
   2   7   8      155.87      149.33      2.83 o 
   3   7   8       31.05       31.86      1.70 o 
   4   7   8       75.74       72.17      2.72 o 
   5   7   8       57.44       51.19      2.41 o 
   6   7   8      144.59      142.03      3.32 o 
   7   7   8       37.86       34.96      2.14 o 
   8   7   8        6.15        3.07      1.50 o 
   9   7   8       33.09       32.89      2.27 o 
  10   7   8        5.81        4.05      1.64 o 
  11   7   8       21.05       21.18      2.13 o 
   0   8   8      373.37      392.35     34.05 o 
   1   8   8      184.88      178.79      5.17 o 
   2   8   8       34.02       34.59      2.27 o 
   3   8   8       44.13       42.33      2.09 o 
   4   8   8       29.45       33.37      2.79 o 
   5   8   8        7.26        4.81      1.81 o 
   6   8   8       66.53       65.25      3.21 o 
   7   8   8        0.72       -0.88      1.72 o 
   8   8   8       27.06       25.51      2.62 o 
   9   8   8        8.61        5.93      1.69 o 
   0   9   8       31.51       31.66      6.56 o 
   1   9   8       68.04       63.88      3.16 o 
   2   9   8       14.43       17.31      1.86 o 
   3   9   8        6.77        8.32      1.73 o 
   4   9   8        8.63        8.92      2.01 o 
   5   9   8        3.91        6.51      2.03 o 
   6   9   8        3.14        3.97      1.95 o 
   7   9   8        5.70        4.99      2.05 o 
   8   9   8       10.82        9.88      2.21 o 
   0  10   8       22.25       21.46      4.21 o 
   1  10   8        5.56        4.06      1.63 o 
   2  10   8       17.55       17.39      2.01 o 
   3  10   8       27.93       29.07      2.59 o 
   4  10   8        0.09       -1.70      1.70 o 
   5  10   8        3.04        2.21      1.94 o 
   2   0   9      887.11     1024.81      8.33 o 
   4   0   9     1218.17     1364.94     26.87 o 
   6   0   9      535.03      480.65      5.32 o 
   8   0   9     1168.80     1147.77     25.32 o 
  10   0   9      189.28      171.55     32.98 o 
  12   0   9       16.64       15.77      2.63 o 
  14   0   9        4.97        1.47      3.22 o 
   1   1   9     2372.02     2505.97     14.50 o 
   2   1   9     2720.26     2922.54     21.04 o 
   3   1   9     1415.47     1468.94     13.80 o 
   4   1   9      346.06      344.86      3.27 o 
   5   1   9      317.00      337.23      3.14 o 
   6   1   9        5.75        7.19      1.03 o 
   7   1   9      126.68      116.54      3.48 o 
   8   1   9      146.73      142.48      3.19 o 
   9   1   9      131.63      133.46      3.28 o 
  10   1   9      148.46      147.24      4.92 o 
  11   1   9       28.32       22.49      3.48 o 
  12   1   9       19.85       19.00      2.31 o 
  13   1   9        4.01        4.81      1.99 o 
  14   1   9        7.39        6.47      2.07 o 
   1   2   9       42.81       43.87      1.06 o 
   2   2   9      539.09      572.90      8.65 o 
   3   2   9      224.87      202.37      5.92 o 
   4   2   9      539.22      529.67      5.19 o 
   5   2   9      534.58      563.82      8.54 o 
   6   2   9      318.60      332.94      6.84 o 
   7   2   9       60.59       60.05      2.07 o 
   8   2   9      569.94      588.53      8.47 o 
   9   2   9      194.85      186.94      4.86 o 
  10   2   9       19.57       22.97      3.71 o 
  11   2   9       44.50       44.99      2.95 o 
  12   2   9       12.32       13.39      2.10 o 
  13   2   9       17.40       16.16      2.29 o 
  14   2   9       17.00       18.43      2.47 o 
   1   3   9      212.56      205.40      2.31 o 
   2   3   9        8.93       10.76      1.97 o 
   3   3   9      147.97      151.16      1.84 o 
   4   3   9       23.61       26.83      1.25 o 
   5   3   9      103.37       94.26      2.15 o 
   6   3   9      258.02      255.24      3.27 o 
   7   3   9     1099.83     1074.02     22.40 o 
   8   3   9       51.14       53.83      2.51 o 
   9   3   9      274.36      275.64      7.44 o 
  10   3   9       24.82       27.17      2.74 o 
  11   3   9       36.52       38.88      2.69 o 
  12   3   9       36.21       38.46      3.39 o 
  13   3   9        1.56        0.46      1.82 o 
   1   4   9      708.64      738.93     13.30 o 
   2   4   9      116.17      120.50      3.38 o 
   3   4   9      150.22      154.52      3.50 o 
   4   4   9       75.30       76.92      2.44 o 
   5   4   9      223.64      221.09      4.38 o 
   6   4   9      210.42      205.54      5.32 o 
   7   4   9       47.31       52.81      2.23 o 
   8   4   9      439.13      433.40     14.03 o 
   9   4   9       12.40       13.30      1.67 o 
  10   4   9      180.06      178.53      4.73 o 
  11   4   9       31.65       31.88      2.57 o 
  12   4   9       19.91       18.09      2.31 o 
  13   4   9        1.77       -1.67      2.20 o 
   1   5   9       88.82       83.64      1.84 o 
   2   5   9      243.08      255.29      3.25 o 
   3   5   9      262.07      267.96      3.63 o 
   4   5   9       92.52       90.95      3.92 o 
   5   5   9      379.69      366.74      6.60 o 
   6   5   9       30.61       29.74      1.59 o 
   7   5   9      173.79      167.31      3.67 o 
   8   5   9       26.53       26.71      2.70 o 
   9   5   9       87.83       87.57      2.62 o 
  10   5   9       50.19       48.23      2.60 o 
  11   5   9       17.92       16.71      1.91 o 
  12   5   9       12.27       14.39      2.54 o 
   1   6   9       49.48       48.76      2.37 o 
   2   6   9      351.12      344.41      5.04 o 
   3   6   9      132.82      134.56      2.25 o 
   4   6   9       65.06       69.38      2.14 o 
   5   6   9      123.05      126.73      2.52 o 
   6   6   9        4.50        3.11      1.09 o 
   7   6   9       66.20       60.82      2.66 o 
   8   6   9        1.38        2.10      1.39 o 
   9   6   9        3.30        2.09      1.49 o 
  10   6   9       11.00       11.34      1.79 o 
  11   6   9        6.45        9.73      1.84 o 
   1   7   9       17.29       17.58      1.38 o 
   2   7   9       63.79       64.86      2.09 o 
   3   7   9       89.39       89.40      2.56 o 
   4   7   9      130.17      119.94      4.23 o 
   5   7   9       56.13       49.76      2.46 o 
   6   7   9       79.34       80.30      2.82 o 
   7   7   9       10.16        8.96      1.63 o 
   8   7   9       60.25       61.43      2.90 o 
   9   7   9       20.72       22.56      2.06 o 
  10   7   9       23.13       26.68      2.92 o 
   1   8   9       21.03       21.90      1.65 o 
   2   8   9       19.88       21.51      1.73 o 
   3   8   9       36.24       37.31      2.26 o 
   4   8   9       10.62       12.27      1.68 o 
   5   8   9       87.77       78.50      4.93 o 
   6   8   9       39.31       43.81      2.98 o 
   7   8   9      108.09      108.92      4.45 o 
   8   8   9       11.28       10.99      2.17 o 
   9   8   9       56.70       58.77      3.82 o 
   1   9   9        6.35        9.43      1.67 o 
   2   9   9       19.66       21.60      1.99 o 
   3   9   9        0.08        1.97      1.70 o 
   4   9   9       91.08       90.60      3.67 o 
   5   9   9        4.79        3.45      1.90 o 
   6   9   9       76.51       77.19      5.90 o 
   7   9   9        2.70        2.70      1.94 o 
   1  10   9        0.38       -1.43      1.43 o 
   2  10   9        0.60       -1.18      1.62 o 
   3  10   9       40.50       43.49      4.99 o 
   4  10   9       15.75       15.04      2.28 o 
   5  10   9      109.82      106.74      5.30 o 
   0   0  10     1891.14     2110.62     19.93 o 
   2   0  10     2239.90     2332.38     28.60 o 
   4   0  10       59.73       72.83      3.37 o 
   6   0  10      945.26      933.69     20.28 o 
   8   0  10      410.72      396.86     25.44 o 
  10   0  10       44.66       44.71      4.10 o 
  12   0  10      156.27      159.66      5.60 o 
  14   0  10       12.04       14.08      4.53 o 
   0   1  10      366.39      375.74      3.80 o 
   1   1  10     1323.73     1352.21     24.06 o 
   2   1  10       13.66       18.31      0.78 o 
   3   1  10     1672.51     1642.22     12.38 o 
   4   1  10      463.46      492.70      4.00 o 
   5   1  10      290.03      300.17      4.46 o 
   6   1  10       13.21       12.25      1.03 o 
   7   1  10      858.55      890.69     16.72 o 
   8   1  10       16.59       14.97      2.06 o 
   9   1  10       39.92       35.15      2.06 o 
  10   1  10        2.84        0.89      1.37 o 
  11   1  10       70.21       71.04      3.34 o 
  12   1  10        7.68        4.50      1.84 o 
  13   1  10       34.74       32.16      2.72 o 
  14   1  10        0.43       -1.87      1.87 o 
   0   2  10      515.15      442.79      7.07 o 
   1   2  10      185.93      233.89      3.04 o 
   2   2  10      316.25      327.76      7.83 o 
   3   2  10      275.67      287.15      3.11 o 
   4   2  10        2.82        3.86      0.82 o 
   5   2  10      172.24      173.06      3.18 o 
   6   2  10      142.45      130.35      2.28 o 
   7   2  10       90.85       88.71      2.20 o 
   8   2  10       47.31       46.24      3.08 o 
   9   2  10      106.65      106.67      3.91 o 
  10   2  10       58.21       57.90      3.22 o 
  11   2  10        4.44        4.76      1.91 o 
  12   2  10       16.45       19.92      3.35 o 
  13   2  10        4.64        2.75      2.14 o 
   0   3  10      643.81      648.61     12.23 o 
   1   3  10      807.95      793.05      6.93 o 
   2   3  10      577.88      591.48     10.03 o 
   3   3  10      111.83       92.57      2.00 o 
   4   3  10       67.02       72.65      1.84 o 
   5   3  10        4.68        5.42      0.97 o 
   6   3  10      137.30      137.79      3.65 o 
   7   3  10       74.74       75.42      2.45 o 
   8   3  10       53.65       53.73      2.90 o 
   9   3  10        9.43        8.29      1.87 o 
  10   3  10       37.83       42.11      2.74 o 
  11   3  10       77.17       78.00      6.47 o 
  12   3  10       63.46       68.75      3.45 o 
  13   3  10       40.07       46.43      3.14 o 
   0   4  10      785.05      842.47      7.46 o 
   1   4  10       36.05       37.28      1.47 o 
   2   4  10      611.45      589.60     13.95 o 
   3   4  10      458.35      457.82      4.46 o 
   4   4  10       37.46       36.80      1.72 o 
   5   4  10      209.26      198.54      5.26 o 
   6   4  10      457.64      459.54     14.28 o 
   7   4  10       25.61       23.31      1.81 o 
   8   4  10       11.62        9.72      1.58 o 
   9   4  10       97.08       99.81      3.07 o 
  10   4  10      128.07      138.50      6.25 o 
  11   4  10       58.26       55.30      3.22 o 
  12   4  10       20.37       19.20      2.32 o 
  13   4  10       32.72       31.92      3.68 o 
   0   5  10      155.86      150.32      5.70 o 
   1   5  10      575.34      574.34      3.82 o 
   2   5  10      315.05      309.13      5.17 o 
   3   5  10      228.12      220.73      4.36 o 
   4   5  10      107.71      107.85      2.35 o 
   5   5  10      106.62      101.00      4.36 o 
   6   5  10       28.99       27.86      1.52 o 
   7   5  10       53.36       52.64      2.21 o 
   8   5  10        8.05        6.77      1.34 o 
   9   5  10       32.16       31.93      1.92 o 
  10   5  10       13.53       15.61      1.68 o 
  11   5  10       67.65       67.99      3.44 o 
  12   5  10        4.42        6.03      2.03 o 
   0   6  10      251.32      245.42      8.47 o 
   1   6  10      574.44      573.60      8.64 o 
   2   6  10       43.57       45.82      2.02 o 
   3   6  10      308.70      299.97      6.12 o 
   4   6  10      164.28      164.54      3.46 o 
   5   6  10       53.92       50.83      2.09 o 
   6   6  10       44.88       44.34      2.00 o 
   7   6  10       27.81       30.45      1.63 o 
   8   6  10       14.31       13.48      1.72 o 
   9   6  10        9.48        8.35      1.64 o 
  10   6  10       41.96       35.54      2.36 o 
  11   6  10        5.59        5.93      1.72 o 
   0   7  10      162.21      150.31      3.82 o 
   1   7  10      260.83      253.39      7.83 o 
   2   7  10       86.68       82.60      2.27 o 
   3   7  10       50.32       47.91      2.18 o 
   4   7  10      161.47      155.91      3.45 o 
   5   7  10       12.46       14.27      1.67 o 
   6   7  10        3.83        2.97      1.45 o 
   7   7  10        0.17       -0.10      1.37 o 
   8   7  10        0.33       -1.02      1.41 o 
   9   7  10        3.76        2.08      1.58 o 
  10   7  10       10.29        7.94      1.78 o 
   0   8  10      257.84      274.55      8.01 o 
   1   8  10       69.90       70.18      2.48 o 
   2   8  10      107.64      108.43      5.16 o 
   3   8  10       64.57       64.32      4.48 o 
   4   8  10       27.77       27.84      2.09 o 
   5   8  10        6.95        4.63      1.53 o 
   6   8  10        9.16       11.71      2.85 o 
   7   8  10        3.93        2.22      1.90 o 
   8   8  10        1.03        1.28      1.89 o 
   9   8  10        0.48        2.07      1.97 o 
   0   9  10       48.64       48.92      8.81 o 
   1   9  10       30.52       30.77      2.17 o 
   2   9  10        1.26        1.76      1.83 o 
   3   9  10       48.86       49.74      3.15 o 
   4   9  10       20.83       21.26      2.02 o 
   5   9  10       43.28       37.92      4.77 o 
   6   9  10        5.02        2.61      1.96 o 
   7   9  10       15.31       18.43      2.57 o 
   0  10  10       16.78       18.23      2.80 o 
   1  10  10       20.32       19.55      2.35 o 
   2  10  10       30.27       31.14      2.70 o 
   3  10  10        2.56        0.48      1.88 o 
   4  10  10        7.63        4.81      2.26 o 
   2   0  11       40.74       47.78      1.87 o 
   4   0  11       59.99       57.10      3.11 o 
   6   0  11      981.56      934.26     22.97 o 
   8   0  11      530.21      511.27     15.06 o 
  10   0  11      125.26      133.25      7.04 o 
  12   0  11        1.42       -1.91      1.91 o 
   1   1  11      208.75      216.42      2.04 o 
   2   1  11      124.29      127.32      2.30 o 
   3   1  11      647.88      694.21      6.84 o 
   4   1  11       36.08       37.18      2.03 o 
   5   1  11      627.43      622.38      6.14 o 
   6   1  11       13.21       14.66      1.29 o 
   7   1  11      419.29      396.52      3.81 o 
   8   1  11       18.87       22.31      1.61 o 
   9   1  11       80.29       78.91      3.28 o 
  10   1  11       55.70       53.16      2.62 o 
  11   1  11      100.80      103.33      3.23 o 
  12   1  11       15.60       15.07      2.15 o 
  13   1  11       17.61       19.27      2.55 o 
   1   2  11       29.08       30.17      1.15 o 
   2   2  11      325.75      308.20      2.34 o 
   3   2  11       49.02       49.95      1.62 o 
   4   2  11      490.46      506.29      4.80 o 
   5   2  11      136.85      137.13      2.88 o 
   6   2  11      250.12      248.88      3.02 o 
   7   2  11        0.19       -0.07      0.97 o 
   8   2  11       42.81       42.65      2.10 o 
   9   2  11      132.18      120.72      4.08 o 
  10   2  11      133.91      135.60      7.20 o 
  11   2  11       45.80       50.45      3.17 o 
  12   2  11       30.79       27.28      2.62 o 
  13   2  11        0.96        5.46      2.01 o 
   1   3  11        2.86        1.43      0.70 o 
   2   3  11      140.95      128.55      2.09 o 
   3   3  11      149.18      139.52      3.39 o 
   4   3  11       46.12       37.20      1.92 o 
   5   3  11      179.00      189.87      5.40 o 
   6   3  11      403.52      413.65      9.52 o 
   7   3  11       63.72       66.52      3.84 o 
   8   3  11       17.83       18.25      1.73 o 
   9   3  11      134.76      140.30      7.00 o 
  10   3  11        1.27        1.35      1.71 o 
  11   3  11       23.45       23.15      2.40 o 
  12   3  11        3.11        3.63      2.01 o 
  13   3  11        1.42       -1.80      1.80 o 
   1   4  11       59.56       63.78      1.63 o 
   2   4  11      332.68      313.27      6.36 o 
   3   4  11        1.87        2.11      0.98 o 
   4   4  11      213.50      214.35      3.71 o 
   5   4  11       19.19       20.63      1.56 o 
   6   4  11      397.35      393.30      9.85 o 
   7   4  11       16.51       18.45      1.53 o 
   8   4  11      171.22      168.37      3.53 o 
   9   4  11       38.38       40.41      4.23 o 
  10   4  11       72.94       80.39      4.55 o 
  11   4  11       13.67       13.06      2.22 o 
  12   4  11        8.56        7.58      2.16 o 
   1   5  11       48.90       50.20      1.83 o 
   2   5  11       39.85       38.21      1.75 o 
   3   5  11       71.13       68.41      2.62 o 
   4   5  11       60.06       54.23      2.02 o 
   5   5  11       26.48       26.95      1.57 o 
   6   5  11       67.86       63.15      2.14 o 
   7   5  11        5.08        4.74      1.16 o 
   8   5  11       70.83       75.23      2.57 o 
   9   5  11       20.46       19.38      1.68 o 
  10   5  11       26.45       28.89      2.20 o 
  11   5  11        5.15        6.83      2.04 o 
  12   5  11        7.29        5.07      2.09 o 
   1   6  11      254.35      249.90      3.46 o 
   2   6  11       25.21       26.28      1.71 o 
   3   6  11       77.60       79.91      4.17 o 
   4   6  11      172.28      171.94      4.43 o 
   5   6  11      171.14      179.92      3.61 o 
   6   6  11        0.09        0.16      1.08 o 
   7   6  11      174.99      169.16      3.76 o 
   8   6  11       10.76       13.07      1.76 o 
   9   6  11       49.50       50.46      2.65 o 
  10   6  11       31.43       32.77      3.37 o 
  11   6  11       10.83        6.73      2.32 o 
   1   7  11      106.33      114.15      4.13 o 
   2   7  11      159.48      155.63      3.11 o 
   3   7  11        3.38        3.66      1.32 o 
   4   7  11       21.28       23.40      1.67 o 
   5   7  11        7.41        6.03      1.55 o 
   6   7  11       70.35       66.73      3.23 o 
   7   7  11       36.82       36.10      2.69 o 
   8   7  11       45.16       46.91      2.55 o 
   9   7  11       39.73       41.33      2.84 o 
  10   7  11        4.94        5.30      1.73 o 
   1   8  11       21.30       20.90      1.91 o 
   2   8  11       24.07       23.95      1.95 o 
   3   8  11       16.99       17.47      1.89 o 
   4   8  11        7.72        7.34      1.65 o 
   5   8  11       29.67       35.28      2.39 o 
   6   8  11       13.08       12.08      1.80 o 
   7   8  11      114.35      123.33      6.79 o 
   8   8  11        2.38        3.73      2.00 o 
   1   9  11       14.45       10.86      2.11 o 
   2   9  11       54.51       51.41      3.17 o 
   3   9  11       34.32       31.39      2.19 o 
   4   9  11       44.15       44.96      2.57 o 
   5   9  11        0.08       -0.33      1.51 o 
   6   9  11       37.27       36.54      2.93 o 
   1  10  11        0.61        0.22      1.85 o 
   2  10  11        1.43       -0.49      1.86 o 
   0   0  12     1838.98     1882.68     18.43 o 
   2   0  12       54.19       50.13      2.07 o 
   4   0  12      216.72      226.31      7.89 o 
   6   0  12      191.20      198.44      6.09 o 
   8   0  12       75.88       79.69      5.26 o 
  10   0  12       65.89       66.90      5.33 o 
  12   0  12        5.79        6.95      2.70 o 
   0   1  12      743.72      800.64      5.48 o 
   1   1  12     1147.98     1115.37     13.03 o 
   2   1  12       62.73       73.66      3.41 o 
   3   1  12      307.48      283.35      3.55 o 
   4   1  12      290.52      303.49      4.13 o 
   5   1  12      227.56      227.38      3.85 o 
   6   1  12      140.70      138.60      2.54 o 
   7   1  12       13.37       11.70      1.27 o 
   8   1  12       35.28       27.72      1.50 o 
   9   1  12       31.88       35.90      2.20 o 
  10   1  12       12.60       12.91      1.85 o 
  11   1  12        5.22        5.57      1.65 o 
  12   1  12       23.02       16.81      2.28 o 
  13   1  12       16.45       21.01      2.59 o 
   0   2  12      625.91      672.95      4.94 o 
   1   2  12      145.00      147.99      2.89 o 
   2   2  12      113.25       95.50      1.87 o 
   3   2  12      508.97      475.42      6.62 o 
   4   2  12       34.22       32.99      1.42 o 
   5   2  12      256.01      248.80      3.20 o 
   6   2  12      321.21      323.21      6.88 o 
   7   2  12       27.45       23.61      1.40 o 
   8   2  12       16.73       13.72      1.49 o 
   9   2  12       26.61       26.91      2.72 o 
  10   2  12       39.48       35.06      2.54 o 
  11   2  12       11.50        7.79      2.06 o 
  12   2  12       19.57       18.54      3.29 o 
  13   2  12        0.98        2.93      1.99 o 
   0   3  12      293.72      328.79      4.53 o 
   1   3  12      874.78      848.00      9.72 o 
   2   3  12      163.45      163.92      5.60 o 
   3   3  12      255.73      236.28      7.33 o 
   4   3  12       80.96       82.39      2.15 o 
   5   3  12      481.89      477.28     10.49 o 
   6   3  12       20.68       20.45      1.87 o 
   7   3  12      244.04      228.67      6.21 o 
   8   3  12       68.74       66.71      3.11 o 
   9   3  12       87.16       86.18      7.81 o 
  10   3  12       73.74       76.68      6.23 o 
  11   3  12       34.05       40.63      3.55 o 
  12   3  12        8.00        6.99      2.06 o 
   0   4  12      982.34      928.81      6.36 o 
   1   4  12      253.77      242.74      4.06 o 
   2   4  12      617.09      561.53     20.57 o 
   3   4  12      109.27      108.57      2.40 o 
   4   4  12      338.11      337.04      6.38 o 
   5   4  12       29.34       27.22      1.90 o 
   6   4  12      538.28      523.62     12.49 o 
   7   4  12       23.41       22.49      2.15 o 
   8   4  12       55.14       48.19      3.72 o 
   9   4  12       19.08       17.61      2.20 o 
  10   4  12       12.20       10.73      2.01 o 
  11   4  12       49.94       51.68      3.28 o 
  12   4  12        3.43        2.02      1.88 o 
   0   5  12      282.89      275.69      4.61 o 
   1   5  12     1366.61     1403.16      8.04 o 
   2   5  12       77.06       77.12      2.16 o 
   3   5  12      207.12      209.60      5.10 o 
   4   5  12        9.51       10.08      1.23 o 
   5   5  12      197.51      194.37      4.34 o 
   6   5  12        7.28        5.43      1.20 o 
   7   5  12       44.89       45.94      2.02 o 
   8   5  12        9.59       11.38      1.41 o 
   9   5  12       19.89       20.66      2.02 o 
  10   5  12        4.67        4.81      1.66 o 
  11   5  12        2.33        0.82      1.83 o 
   0   6  12      384.77      396.65      7.56 o 
   1   6  12       75.66       75.11      2.54 o 
   2   6  12      122.86      121.61      3.12 o 
   3   6  12      218.42      207.70      6.66 o 
   4   6  12       34.79       37.27      1.97 o 
   5   6  12       15.47       19.13      1.48 o 
   6   6  12       46.99       47.43      2.09 o 
   7   6  12        8.08        8.25      1.34 o 
   8   6  12       18.32       16.18      1.86 o 
   9   6  12       13.54       10.81      1.80 o 
  10   6  12        4.46        3.33      2.18 o 
   0   7  12      141.70      143.08      3.88 o 
   1   7  12      103.03      100.67      3.15 o 
   2   7  12      146.64      147.23      3.10 o 
   3   7  12       22.51       24.11      1.73 o 
   4   7  12       30.62       29.01      1.85 o 
   5   7  12        9.17       10.99      1.67 o 
   6   7  12        4.47        4.33      1.56 o 
   7   7  12        0.74       -0.48      1.49 o 
   8   7  12        4.41        5.82      1.78 o 
   9   7  12       11.26       12.35      2.00 o 
   0   8  12       34.37       43.45      2.92 o 
   1   8  12       40.76       43.03      2.28 o 
   2   8  12        4.91        6.64      1.68 o 
   3   8  12       72.37       70.42      2.86 o 
   4   8  12        7.94        8.20      1.68 o 
   5   8  12        1.91       -0.60      1.47 o 
   6   8  12        0.78       -0.22      1.57 o 
   7   8  12       12.93       11.56      2.28 o 
   0   9  12       40.87       42.45      5.08 o 
   1   9  12       19.03       19.98      2.33 o 
   2   9  12       27.95       28.41      5.23 o 
   3   9  12        4.13        4.29      1.61 o 
   4   9  12       31.07       32.74      2.29 o 
   5   9  12       24.39       26.52      2.28 o 
   2   0  13      526.77      552.61      7.19 o 
   4   0  13        9.25       10.94      1.61 o 
   6   0  13      286.40      266.67      9.74 o 
   8   0  13     1203.67     1204.52    109.08 o 
  10   0  13      131.11      120.13      4.99 o 
  12   0  13       14.08        9.79      2.78 o 
   1   1  13      553.15      567.14      4.96 o 
   2   1  13       13.86       12.84      1.04 o 
   3   1  13      192.50      202.74      2.97 o 
   4   1  13      102.75       93.24      2.58 o 
   5   1  13       31.09       26.30      1.42 o 
   6   1  13      148.00      146.43      4.11 o 
   7   1  13      268.57      255.67      3.32 o 
   8   1  13        3.22        5.06      1.16 o 
   9   1  13      259.62      272.46      8.05 o 
  10   1  13        0.40        0.09      1.41 o 
  11   1  13       28.15       26.63      2.23 o 
  12   1  13        3.87        4.07      2.09 o 
   1   2  13       82.39       76.59      2.04 o 
   2   2  13      294.92      296.36      2.86 o 
   3   2  13       50.73       53.53      1.77 o 
   4   2  13      199.91      207.86      3.25 o 
   5   2  13      110.15      109.55      2.38 o 
   6   2  13      255.51      228.90      5.09 o 
   7   2  13      128.06      129.96      3.29 o 
   8   2  13      211.48      210.55      3.45 o 
   9   2  13       61.61       54.48      2.72 o 
  10   2  13        9.70       13.06      2.29 o 
  11   2  13       17.39       18.83      2.40 o 
  12   2  13        1.70        0.85      2.11 o 
   1   3  13      110.82      104.74      2.27 o 
   2   3  13      364.78      317.17      7.74 o 
   3   3  13      167.89      169.71      3.61 o 
   4   3  13      382.02      366.21     16.36 o 
   5   3  13       59.00       55.43      2.00 o 
   6   3  13      101.50       88.45      4.08 o 
   7   3  13      165.99      164.28      5.05 o 
   8   3  13       14.36       12.21      1.73 o 
   9   3  13        3.64        2.95      1.71 o 
  10   3  13        5.50        5.27      1.95 o 
  11   3  13       11.04       14.78      2.30 o 
  12   3  13        3.12        4.68      2.08 o 
   1   4  13      177.97      178.72      4.12 o 
   2   4  13       46.48       37.99      1.81 o 
   3   4  13        1.94        1.05      1.06 o 
   4   4  13      289.87      292.43      5.81 o 
   5   4  13       77.60       76.84      4.65 o 
   6   4  13       59.08       62.02      2.36 o 
   7   4  13       64.94       65.64      2.78 o 
   8   4  13       23.64       29.04      2.12 o 
   9   4  13       19.05       19.05      2.21 o 
  10   4  13       21.79       21.49      2.38 o 
  11   4  13       13.44       14.46      2.35 o 
   1   5  13       38.06       45.96      2.13 o 
   2   5  13       73.05       71.46      2.16 o 
   3   5  13       28.57       28.16      1.54 o 
   4   5  13      157.34      156.51      3.21 o 
   5   5  13       81.30       83.59      2.97 o 
   6   5  13      121.70      131.23      2.72 o 
   7   5  13      123.73      124.96      3.46 o 
   8   5  13      139.32      139.64      6.04 o 
   9   5  13       15.05       15.27      1.89 o 
  10   5  13       49.03       54.05      2.93 o 
  11   5  13        3.76        1.89      1.70 o 
   1   6  13      125.51      123.11      3.01 o 
   2   6  13       57.16       56.10      2.31 o 
   3   6  13      201.76      200.75      5.23 o 
   4   6  13       31.84       29.39      1.80 o 
   5   6  13       63.47       68.72      3.74 o 
   6   6  13       37.73       40.31      1.92 o 
   7   6  13       62.81       64.90      2.38 o 
   8   6  13       32.96       34.00      1.91 o 
   9   6  13       20.88       20.74      2.44 o 
  10   6  13        9.44       12.15      2.30 o 
   1   7  13       46.79       50.09      2.30 o 
   2   7  13       40.26       41.60      2.88 o 
   3   7  13       11.70       11.93      1.58 o 
   4   7  13       76.52       77.08      2.63 o 
   5   7  13       19.36       20.43      1.73 o 
   6   7  13       53.02       51.15      2.74 o 
   7   7  13       21.92       22.67      2.15 o 
   8   7  13       12.62       12.61      2.23 o 
   1   8  13       17.05       17.69      1.74 o 
   2   8  13       20.65       22.07      1.98 o 
   3   8  13        2.54        2.28      1.57 o 
   4   8  13        2.64        2.45      1.53 o 
   5   8  13       46.94       50.88      3.42 o 
   6   8  13       19.73       19.86      2.13 o 
   7   8  13       16.77       11.68      2.41 o 
   1   9  13        3.44        0.10      2.27 o 
   2   9  13       12.94       13.02      1.96 o 
   3   9  13       20.22       21.47      2.42 o 
   4   9  13       46.87       50.42      2.93 o 
   0   0  14       87.22       83.13      3.55 o 
   2   0  14      575.51      526.35     11.05 o 
   4   0  14       42.37       41.24      2.52 o 
   6   0  14       13.66        9.20      1.67 o 
   8   0  14       53.06       48.11      3.01 o 
  10   0  14       16.77       13.26      2.54 o 
  12   0  14       84.35       93.32      5.35 o 
   0   1  14      255.97      268.51      4.44 o 
   1   1  14      214.27      199.76      2.52 o 
   2   1  14      554.27      562.53      4.06 o 
   3   1  14      693.30      677.40     15.07 o 
   4   1  14      228.09      221.27      3.42 o 
   5   1  14      102.89       92.52      3.24 o 
   6   1  14       63.26       62.02      2.13 o 
   7   1  14       20.98       19.41      1.44 o 
   8   1  14        9.97        9.98      1.31 o 
   9   1  14        5.37        5.42      1.36 o 
  10   1  14        0.10       -0.56      1.51 o 
  11   1  14       73.71       76.13      3.15 o 
  12   1  14        1.04       -0.28      1.89 o 
   0   2  14      136.39      118.99      6.17 o 
   1   2  14      318.72      344.53      4.52 o 
   2   2  14      773.21      720.37     11.40 o 
   3   2  14       70.57       66.87      1.98 o 
   4   2  14      289.22      268.19      5.63 o 
   5   2  14      145.93      139.60      4.55 o 
   6   2  14       24.07       21.86      1.43 o 
   7   2  14      108.22      103.14      4.26 o 
   8   2  14       53.36       54.42      2.09 o 
   9   2  14        3.03        3.98      1.40 o 
  10   2  14       15.76       17.73      2.34 o 
  11   2  14        0.23        0.57      1.92 o 
  12   2  14       51.81       54.80      3.59 o 
   0   3  14      686.64      660.18     11.61 o 
   1   3  14      246.66      232.66      3.53 o 
   2   3  14        9.28        9.97      1.20 o 
   3   3  14      773.87      740.10     32.41 o 
   4   3  14       35.04       33.81      1.68 o 
   5   3  14       56.58       54.30      2.59 o 
   6   3  14      163.94      157.01      3.60 o 
   7   3  14       29.04       27.03      2.60 o 
   8   3  14       50.46       46.79      2.63 o 
   9   3  14        8.31        6.90      1.61 o 
  10   3  14        6.58        6.08      2.00 o 
  11   3  14       14.01       11.33      2.79 o 
   0   4  14      488.60      460.92     12.20 o 
   1   4  14        3.20        3.95      0.95 o 
   2   4  14      112.87      109.66      2.43 o 
   3   4  14       11.22        9.45      1.23 o 
   4   4  14      347.45      344.64      5.91 o 
   5   4  14      107.91      102.97      3.50 o 
   6   4  14        1.10        1.50      1.46 o 
   7   4  14        9.88        9.18      1.68 o 
   8   4  14       39.74       43.72      2.55 o 
   9   4  14       22.21       23.83      2.50 o 
  10   4  14       10.13        9.10      3.45 o 
  11   4  14        9.42        8.20      2.24 o 
   0   5  14      310.74      302.81      7.63 o 
   1   5  14      359.01      364.38      7.18 o 
   2   5  14        2.30        2.68      1.12 o 
   3   5  14      118.37      117.51      2.51 o 
   4   5  14      130.25      132.52      4.07 o 
   5   5  14       54.71       51.81      2.16 o 
   6   5  14       23.21       23.47      1.60 o 
   7   5  14       56.52       51.31      2.71 o 
   8   5  14       20.57       20.68      1.82 o 
   9   5  14       27.95       30.66      2.31 o 
  10   5  14       17.38       21.07      2.26 o 
   0   6  14        7.91        9.09      2.39 o 
   1   6  14       46.36       45.83      2.16 o 
   2   6  14       85.51       83.70      2.57 o 
   3   6  14       13.57       11.93      1.50 o 
   4   6  14       31.23       35.74      2.77 o 
   5   6  14        6.29        5.76      1.44 o 
   6   6  14        6.17        5.65      1.27 o 
   7   6  14        1.03       -0.89      1.20 o 
   8   6  14       32.33       31.74      2.08 o 
   9   6  14       18.23       16.42      2.34 o 
   0   7  14       90.47       96.94      4.39 o 
   1   7  14       31.48       34.36      2.23 o 
   2   7  14        0.13        1.39      1.30 o 
   3   7  14       58.89       61.05      3.12 o 
   4   7  14       10.66       12.39      1.58 o 
   5   7  14        5.84        5.58      1.46 o 
   6   7  14       12.13       12.58      1.90 o 
   7   7  14        1.34       -0.84      1.55 o 
   8   7  14        3.95        4.01      2.05 o 
   0   8  14       25.33       29.41      3.08 o 
   1   8  14       99.02       98.96      3.26 o 
   2   8  14       15.45       14.59      1.70 o 
   3   8  14        3.59        1.95      1.69 o 
   4   8  14        8.82        7.76      1.81 o 
   5   8  14       17.75       22.17      2.16 o 
   6   8  14        1.78       -0.15      1.64 o 
   0   9  14       40.29       36.84      4.83 o 
   1   9  14        6.17        5.60      2.41 o 
   2   9  14       22.03       24.07      2.64 o 
   2   0  15       79.71       74.66      3.07 o 
   4   0  15      643.64      649.74     24.34 o 
   6   0  15       42.35       49.04      2.75 o 
   8   0  15      266.72      263.04     10.91 o 
  10   0  15       54.92       55.25      5.59 o 
   1   1  15      140.17      132.09      2.51 o 
   2   1  15      137.60      143.13      2.59 o 
   3   1  15      326.46      312.65      6.40 o 
   4   1  15       42.68       40.98      1.84 o 
   5   1  15       30.01       27.24      1.51 o 
   6   1  15       59.47       61.06      2.10 o 
   7   1  15        7.30        9.31      1.22 o 
   8   1  15        9.76        7.25      1.24 o 
   9   1  15       46.13       47.82      2.09 o 
  10   1  15       13.88       12.92      1.93 o 
  11   1  15       13.83       17.30      2.43 o 
   1   2  15      104.01       95.44      2.36 o 
   2   2  15      170.66      179.60      2.79 o 
   3   2  15        2.43        0.75      1.01 o 
   4   2  15      103.38      102.74      3.65 o 
   5   2  15      193.60      198.41      4.67 o 
   6   2  15      149.80      155.06      2.92 o 
   7   2  15       56.90       55.23      2.15 o 
   8   2  15      149.13      145.49      4.10 o 
   9   2  15       32.09       30.86      2.24 o 
  10   2  15       42.55       41.77      3.00 o 
  11   2  15       19.41       15.93      2.53 o 
   1   3  15       34.92       36.40      1.66 o 
   2   3  15       17.01       19.76      1.39 o 
   3   3  15       60.06       53.31      2.09 o 
   4   3  15       69.76       67.13      2.39 o 
   5   3  15       82.82       91.32      3.74 o 
   6   3  15        2.61        2.94      1.48 o 
   7   3  15      153.78      152.72      5.42 o 
   8   3  15       18.96       18.37      1.94 o 
   9   3  15      112.84      113.81      3.81 o 
  10   3  15        1.97        5.61      2.27 o 
  11   3  15        3.02        0.65      2.00 o 
   1   4  15       33.12       34.18      1.77 o 
   2   4  15       58.77       64.29      2.17 o 
   3   4  15      214.61      212.69      3.14 o 
   4   4  15      112.31      117.50      2.84 o 
   5   4  15       58.22       61.68      2.80 o 
   6   4  15       36.66       36.60      4.18 o 
   7   4  15       10.46       10.22      1.71 o 
   8   4  15       29.41       33.27      2.33 o 
   9   4  15       16.15       18.23      2.09 o 
  10   4  15       42.26       47.33      3.31 o 
   1   5  15       29.27       29.73      2.46 o 
   2   5  15       76.58       79.02      2.52 o 
   3   5  15       80.78       77.67      2.32 o 
   4   5  15      108.23      114.97      3.01 o 
   5   5  15      129.07      131.54      3.65 o 
   6   5  15       39.99       35.18      1.99 o 
   7   5  15       42.15       44.57      2.50 o 
   8   5  15       41.11       47.33      2.40 o 
   9   5  15       32.93       30.28      3.22 o 
   1   6  15       48.78       46.50      2.48 o 
   2   6  15       76.27       80.81      3.50 o 
   3   6  15       20.16       20.82      1.75 o 
   4   6  15       60.74       63.11      2.51 o 
   5   6  15       22.22       26.00      1.83 o 
   6   6  15       30.86       37.50      2.12 o 
   7   6  15       11.77       10.90      1.67 o 
   8   6  15        6.95        5.37      1.63 o 
   1   7  15       20.46       22.96      2.01 o 
   2   7  15        4.74        4.33      1.53 o 
   3   7  15        3.34        5.36      1.47 o 
   4   7  15       29.64       33.64      2.07 o 
   5   7  15       13.60       16.03      1.78 o 
   6   7  15       18.08       19.82      1.85 o 
   7   7  15       17.18       16.68      2.17 o 
   1   8  15        4.62        7.55      1.76 o 
   2   8  15        3.85        4.33      1.77 o 
   3   8  15        3.54        2.57      1.62 o 
   4   8  15        0.48        2.83      1.63 o 
   0   0  16     1136.23     1116.68     16.01 o 
   2   0  16       70.92       71.02      3.09 o 
   4   0  16      425.73      416.96     12.59 o 
   6   0  16       57.91       56.14      2.94 o 
   8   0  16        7.37       12.37      1.90 o 
  10   0  16       34.68       35.93      3.58 o 
   0   1  16       65.89       68.36      3.98 o 
   1   1  16      162.70      144.99      2.99 o 
   2   1  16       11.37        8.91      1.37 o 
   3   1  16       68.29       61.42      2.10 o 
   4   1  16        9.83        8.07      1.21 o 
   5   1  16      190.31      180.92      6.45 o 
   6   1  16       62.52       55.34      2.41 o 
   7   1  16       28.26       31.48      2.02 o 
   8   1  16       15.54       15.08      1.42 o 
   9   1  16       50.98       54.59      2.21 o 
  10   1  16        2.04        2.70      1.80 o 
  11   1  16       14.99       17.75      2.18 o 
   0   2  16      668.14      640.54      6.87 o 
   1   2  16        7.66       10.28      1.21 o 
   2   2  16       35.36       40.32      1.97 o 
   3   2  16       27.36       26.02      1.65 o 
   4   2  16      186.71      176.77      3.50 o 
   5   2  16       29.48       32.72      1.74 o 
   6   2  16      128.39      120.38      4.71 o 
   7   2  16        1.37       -0.04      1.30 o 
   8   2  16       60.17       58.98      2.53 o 
   9   2  16       28.36       27.77      2.02 o 
  10   2  16       53.64       57.45      5.11 o 
   0   3  16       38.60       39.31      2.49 o 
   1   3  16      495.55      483.19      8.35 o 
   2   3  16       90.20       85.87      2.26 o 
   3   3  16       73.85       66.62      4.15 o 
   4   3  16        0.00       -0.22      1.39 o 
   5   3  16       48.59       44.99      2.60 o 
   6   3  16       26.44       26.26      2.11 o 
   7   3  16       11.83       10.57      1.77 o 
   8   3  16       38.65       40.76      2.57 o 
   9   3  16       58.34       58.37      2.98 o 
  10   3  16        2.73        3.75      1.99 o 
   0   4  16       17.32       17.28      1.88 o 
   1   4  16        4.48        5.43      1.27 o 
   2   4  16       44.43       47.36      1.98 o 
   3   4  16       21.66       23.53      1.55 o 
   4   4  16       86.49       90.13      3.10 o 
   5   4  16       48.33       53.57      3.06 o 
   6   4  16       64.48       62.56      2.90 o 
   7   4  16        4.44        6.22      1.63 o 
   8   4  16       22.26       20.41      2.07 o 
   9   4  16        0.66        2.41      1.71 o 
   0   5  16       21.22       31.64      8.25 o 
   1   5  16       73.62       69.99      2.80 o 
   2   5  16      212.88      221.36      4.14 o 
   3   5  16       24.56       22.39      1.78 o 
   4   5  16       30.20       37.60      2.63 o 
   5   5  16       16.06       15.78      1.67 o 
   6   5  16        3.44        5.05      1.50 o 
   7   5  16        7.13        8.50      1.60 o 
   8   5  16        8.79        6.35      1.65 o 
   9   5  16       25.33       28.21      2.38 o 
   0   6  16        4.56        1.68      2.08 o 
   1   6  16       74.80       75.14      2.91 o 
   2   6  16       22.36       26.59      2.94 o 
   3   6  16      129.03      127.90      4.80 o 
   4   6  16       21.17       22.70      1.83 o 
   5   6  16        3.92        4.48      1.49 o 
   6   6  16       45.65       50.66      3.09 o 
   7   6  16        3.91        4.17      1.61 o 
   0   7  16        2.12        3.36      2.29 o 
   1   7  16       24.47       27.95      2.23 o 
   2   7  16       71.22       71.21      2.93 o 
   3   7  16        0.79        0.82      1.58 o 
   4   7  16       56.66       65.43      3.67 o 
   5   7  16        2.81        3.84      1.50 o 
   6   7  16        0.38        1.16      1.48 o 
   0   8  16        4.86        4.02      2.47 o 
   1   8  16       31.25       28.38      2.35 o 
   2   8  16        1.79        2.70      1.67 o 
   3   8  16       48.76       53.09      2.87 o 
   2   0  17      230.24      224.22      4.41 o 
   4   0  17       34.06       28.41      2.24 o 
   6   0  17       45.90       53.63      3.63 o 
   8   0  17       74.28       82.18      4.20 o 
  10   0  17       13.45       18.67      3.06 o 
   1   1  17      277.87      264.32      3.75 o 
   2   1  17        9.89       10.78      1.44 o 
   3   1  17       27.84       27.47      1.71 o 
   4   1  17       37.55       33.71      2.30 o 
   5   1  17       14.39       14.31      1.38 o 
   6   1  17       54.08       55.90      2.13 o 
   7   1  17       61.07       62.31      2.24 o 
   8   1  17       20.89       17.69      1.53 o 
   9   1  17       13.28       14.57      1.54 o 
  10   1  17       11.83       12.49      2.06 o 
   1   2  17      125.37      118.79      2.88 o 
   2   2  17       10.14        9.63      1.34 o 
   3   2  17       48.66       51.38      2.51 o 
   4   2  17      278.20      264.00      7.49 o 
   5   2  17       33.42       32.43      1.70 o 
   6   2  17      143.93      146.02      2.92 o 
   7   2  17       51.41       51.01      2.37 o 
   8   2  17       18.21       16.94      1.73 o 
   9   2  17        3.90        4.49      1.53 o 
  10   2  17       30.14       27.89      2.88 o 
   1   3  17       12.53       12.36      1.29 o 
   2   3  17       23.89       22.67      1.60 o 
   3   3  17       16.04       12.21      1.73 o 
   4   3  17       64.15       57.83      2.72 o 
   5   3  17      161.91      165.80      3.84 o 
   6   3  17      104.99      108.16      8.11 o 
   7   3  17       21.63       25.52      2.16 o 
   8   3  17       12.72        9.16      1.80 o 
   9   3  17       38.23       37.80      2.82 o 
   1   4  17       43.92       41.39      2.12 o 
   2   4  17      133.50      129.57      4.38 o 
   3   4  17        0.40        1.74      1.32 o 
   4   4  17       80.44       79.62      3.27 o 
   5   4  17       35.15       33.76      4.27 o 
   6   4  17       97.49      102.90      3.58 o 
   7   4  17       15.59       14.01      1.91 o 
   8   4  17       56.49       57.99      3.07 o 
   9   4  17        6.73        8.10      1.90 o 
   1   5  17        2.75        4.98      1.54 o 
   2   5  17       53.24       54.08      2.75 o 
   3   5  17       19.38       21.99      1.99 o 
   4   5  17       39.48       45.54      2.39 o 
   5   5  17       39.04       40.28      2.19 o 
   6   5  17       35.78       41.72      2.25 o 
   7   5  17       56.46       63.44      2.81 o 
   8   5  17       25.77       29.11      2.19 o 
   1   6  17       35.85       35.56      2.30 o 
   2   6  17        8.99        9.85      1.85 o 
   3   6  17       12.11       14.55      1.90 o 
   4   6  17       61.95       67.06      2.65 o 
   5   6  17        0.79        0.86      1.63 o 
   6   6  17       39.13       38.16      2.50 o 
   1   7  17        2.86        1.94      1.57 o 
   2   7  17       30.77       34.89      2.37 o 
   3   7  17       21.69       21.08      2.17 o 
   4   7  17        5.08        7.72      1.82 o 
   0   0  18       22.11       12.92      3.34 o 
   2   0  18      669.11      658.07     14.35 o 
   4   0  18       22.19       28.93      2.30 o 
   6   0  18       22.68       24.54      2.31 o 
   8   0  18        6.00        4.50      1.82 o 
   0   1  18        4.33        4.87      2.15 o 
   1   1  18       84.12       86.35      3.04 o 
   2   1  18        5.96        9.21      1.42 o 
   3   1  18      226.62      223.45      5.13 o 
   4   1  18       39.32       34.37      1.93 o 
   5   1  18        8.76        7.73      1.24 o 
   6   1  18       47.83       42.79      2.02 o 
   7   1  18        1.24        1.38      1.17 o 
   8   1  18        1.85        3.33      1.27 o 
   9   1  18       14.14       14.84      1.77 o 
   0   2  18       13.53        9.48      2.27 o 
   1   2  18       56.20       58.81      2.44 o 
   2   2  18       55.78       55.28      3.04 o 
   3   2  18       38.46       37.90      1.97 o 
   4   2  18       41.64       38.52      2.67 o 
   5   2  18       11.79       10.11      1.41 o 
   6   2  18       22.58       17.45      1.74 o 
   7   2  18       13.78       13.23      1.67 o 
   8   2  18        3.47        3.75      1.51 o 
   9   2  18       11.37       13.01      1.77 o 
   0   3  18       70.23       81.90      3.32 o 
   1   3  18       58.90       58.63      2.73 o 
   2   3  18       20.15       17.79      1.58 o 
   3   3  18       44.69       43.45      2.53 o 
   4   3  18       23.33       22.06      2.00 o 
   5   3  18        4.81        5.85      1.72 o 
   6   3  18        7.77        8.52      1.77 o 
   7   3  18        6.24        8.58      1.82 o 
   8   3  18       11.59       11.11      1.99 o 
   0   4  18        2.00        0.98      2.03 o 
   1   4  18       13.72       16.33      1.80 o 
   2   4  18        0.98       -0.39      1.45 o 
   3   4  18       47.29       48.75      2.76 o 
   4   4  18       18.64       19.84      1.75 o 
   5   4  18       19.78       17.50      2.03 o 
   6   4  18       19.71       20.09      2.10 o 
   7   4  18       12.89       14.73      2.10 o 
   8   4  18        6.37        7.24      1.86 o 
   0   5  18      101.11       98.89      4.47 o 
   1   5  18        7.47        5.88      1.62 o 
   2   5  18       28.16       29.07      2.17 o 
   3   5  18        3.83        5.84      1.95 o 
   4   5  18        3.22        5.71      1.95 o 
   5   5  18       14.36       15.48      1.77 o 
   6   5  18        1.83        2.71      1.52 o 
   7   5  18        2.03        1.33      1.57 o 
   0   6  18        0.82        0.11      2.12 o 
   1   6  18       55.27       54.96      2.82 o 
   2   6  18        0.64        1.67      1.61 o 
   3   6  18       45.13       50.50      2.85 o 
   4   6  18        9.67       11.16      3.09 o 
   5   6  18       38.14       41.31      2.67 o 
   0   7  18       17.15       15.32      2.81 o 
   1   7  18        5.02        5.48      1.74 o 
   2   7  18       24.27       31.35      2.82 o 
   2   0  19       27.62       27.36      3.01 o 
   4   0  19       31.09       38.46      3.91 o 
   6   0  19      110.06       99.15      5.62 o 
   8   0  19       84.94       80.62      4.57 o 
   1   1  19       56.16       60.87      2.87 o 
   2   1  19        0.85        0.43      1.39 o 
   3   1  19       10.63       11.33      1.52 o 
   4   1  19       19.83       19.53      1.66 o 
   5   1  19       23.23       24.23      1.77 o 
   6   1  19        4.30        4.87      1.25 o 
   7   1  19       49.38       51.44      2.21 o 
   8   1  19        7.00        4.32      1.33 o 
   1   2  19       33.63       33.02      2.15 o 
   2   2  19       20.66       19.95      1.68 o 
   3   2  19       33.27       31.78      1.87 o 
   4   2  19       30.53       28.86      2.25 o 
   5   2  19       47.25       48.48      2.74 o 
   6   2  19       27.50       28.13      2.28 o 
   7   2  19        3.39        2.25      1.66 o 
   8   2  19       35.05       30.16      2.12 o 
   1   3  19       15.65       14.25      1.57 o 
   2   3  19       13.67       13.67      1.83 o 
   3   3  19       56.79       56.07      2.82 o 
   4   3  19       19.00       20.93      2.05 o 
   5   3  19        9.09        7.37      1.75 o 
   6   3  19       40.91       37.83      2.50 o 
   7   3  19       27.15       28.48      2.41 o 
   1   4  19        4.62        3.16      1.84 o 
   2   4  19       21.94       21.71      2.33 o 
   3   4  19        6.80        6.62      1.66 o 
   4   4  19       27.97       33.03      3.30 o 
   5   4  19       37.32       43.50      3.30 o 
   6   4  19       45.90       52.53      2.91 o 
   7   4  19       26.93       29.37      4.90 o 
   1   5  19        1.66        1.39      1.50 o 
   2   5  19        1.67        0.75      1.84 o 
   3   5  19        2.31       -0.64      1.73 o 
   4   5  19        7.48        9.66      2.22 o 
   5   5  19       42.98       46.43      3.27 o 
   1   6  19        0.05       -0.73      1.79 o 
   2   6  19        2.34        3.67      1.99 o 
   3   6  19        9.12        8.46      2.19 o 
   0   0  20       86.82       84.55      6.45 o 
   2   0  20       36.85       40.48      3.41 o 
   4   0  20       12.78       11.97      2.44 o 
   6   0  20        9.90        7.92      2.31 o 
   0   1  20       12.74       13.36      2.47 o 
   1   1  20       36.36       41.04      2.47 o 
   2   1  20        0.10       -1.11      1.46 o 
   3   1  20       24.51       23.27      2.02 o 
   4   1  20       12.27       10.92      1.75 o 
   5   1  20       28.22       30.99      1.99 o 
   6   1  20       12.91       10.59      1.56 o 
   7   1  20       22.75       22.31      1.71 o 
   0   2  20       44.38       51.52      8.06 o 
   1   2  20       27.57       24.05      2.06 o 
   2   2  20       10.71        8.26      1.71 o 
   3   2  20        0.26       -0.11      1.20 o 
   4   2  20       22.71       27.55      1.91 o 
   5   2  20       13.99       13.96      2.03 o 
   6   2  20        7.68        5.47      1.72 o 
   7   2  20        3.27        3.30      1.74 o 
   0   3  20       67.86       72.13      5.98 o 
   1   3  20       63.78       68.00      3.54 o 
   2   3  20       15.36       13.67      1.85 o 
   3   3  20        0.06        0.95      1.54 o 
   4   3  20        6.96        5.61      1.70 o 
   5   3  20        4.18        1.44      1.65 o 
   6   3  20        7.53        4.67      1.89 o 
   0   4  20      111.87      129.02      7.77 o 
   1   4  20       12.85       11.76      2.20 o 
   2   4  20       31.56       32.18      4.93 o 
   3   4  20        0.76        0.57      1.53 o 
   4   4  20        1.81        2.37      1.65 o 
   5   4  20        2.04        2.94      2.07 o 
   0   5  20       12.88        6.08      2.42 o 
   1   5  20       50.49       49.61      3.37 o 
   2   5  20        2.44        4.77      2.09 o 
   3   5  20        4.36        7.63      2.31 o 
   2   0  21        8.43        5.38      2.40 o 
   4   0  21      102.95      107.63      7.37 o 
   6   0  21       19.79       12.63      2.82 o 
   1   1  21        4.09        3.37      1.59 o 
   2   1  21       12.13       12.92      1.88 o 
   3   1  21       24.45       19.23      2.06 o 
   4   1  21        8.13        7.47      1.77 o 
   5   1  21       23.74       23.15      2.42 o 
   6   1  21        7.11        5.86      1.53 o 
   1   2  21        8.75        8.51      1.85 o 
   2   2  21        1.98        1.79      1.55 o 
   3   2  21        1.95        1.75      1.61 o 
   4   2  21        2.48       -0.01      1.93 o 
   5   2  21        0.03       -1.05      1.63 o 
   1   3  21       13.58       15.76      2.29 o 
   2   3  21        0.80        1.43      1.88 o 
   3   3  21        5.41        9.82      2.20 o 
   4   3  21        9.77       12.43      1.97 o 
   1   4  21        5.12        7.36      2.72 o 
   2   4  21        2.33        1.56      1.90 o 
   3   4  21       33.30       36.36      2.99 o 
   0   0  22       43.81       46.46      5.34 o 
   2   0  22        9.45        8.20      3.41 o 
   4   0  22       34.94       42.28      5.04 o 
   0   1  22       65.30       62.50      4.48 o 
   1   1  22        6.44        7.00      1.85 o 
   2   1  22        1.36        1.76      1.68 o 
   3   1  22        7.94       10.45      1.96 o 
   4   1  22        3.49        3.98      1.77 o 
   0   2  22       79.50       78.03      4.64 o 
   1   2  22       38.65       44.25      2.74 o 
   2   2  22       39.70       47.29      2.85 o 
   3   2  22       14.61       16.77      2.52 o 
   0   3  22       16.88       20.67      4.38 o 
   1   3  22       89.20      100.12      5.51 o 
                                                 
